# Supplementary material for: Gynodioecy in the common spindle tree (Euonymus europaeus L.) involves differences in the asymmetry of corolla shapes between sexually differentiated flowers
Source: PeerJ. 2020 Feb 14;8:e8571. doi: 10.7717/peerj.8571 (PMC7025705; doi:10.7717/peerj.8571)
Supplement: Supplemental Information 1 — The object assignments are as follows: 001-338: digitisation 1, 339-676: digitisation 2; 001-026: female1, 027-050: female2, 051-072: female3, 073-094: female4, 095-112: female5, 113-138: female6, 139-158: female7, 159-178: female8, 179-200: hermaphrodite1, 201-218: hermaphrodite2, 219-238: hermaphrodite3, 239-258: hermaphrodite4, 259-278: hermaphrodite5, 279-298: hermaphrodite6, 299-318: hermaphrodite7, 319-338: hermaphrodite8, 339-364: female1, 365-388: female2, 389-410: female3, 411-432: female4, 433-450: female5, 451-476: female6, 477-496: female7, 497-516: female8, 517-538: hermaphrodite1, 539-556: hermaphrodite2, 557-576: hermaphrodite3, 577-596: hermaphrodite4, 597-616: hermaphrodite5, 617-636: hermaphrodite6, 637-656: hermaphrodite7, 657-676: hermaphrodite8. [file peerj-08-8571-s001.zip]

Archive with 1 entries (1 files):
- Neustupa_TableS1.txt
