# Supplementary material for: Gynodioecy in the common spindle tree (Euonymus europaeus L.) involves differences in the asymmetry of corolla shapes between sexually differentiated flowers
Source: PeerJ. 2020 Feb 14;8:e8571. doi: 10.7717/peerj.8571 (PMC7025705; doi:10.7717/peerj.8571)
Supplement: Supplemental Information 1 — The object assignments are as follows: 001-338: digitisation 1, 339-676: digitisation 2; 001-026: female1, 027-050: female2, 051-072: female3, 073-094: female4, 095-112: female5, 113-138: female6, 139-158: female7, 159-178: female8, 179-200: hermaphrodite1, 201-218: hermaphrodite2, 219-238: hermaphrodite3, 239-258: hermaphrodite4, 259-278: hermaphrodite5, 279-298: hermaphrodite6, 299-318: hermaphrodite7, 319-338: hermaphrodite8, 339-364: female1, 365-388: female2, 389-410: female3, 411-432: female4, 433-450: female5, 451-476: female6, 477-496: female7, 497-516: female8, 517-538: hermaphrodite1, 539-556: hermaphrodite2, 557-576: hermaphrodite3, 577-596: hermaphrodite4, 597-616: hermaphrodite5, 617-636: hermaphrodite6, 637-656: hermaphrodite7, 657-676: hermaphrodite8. [file peerj-08-8571-s001.zip › Neustupa_TableS1.txt]

     1x   1y   2x   2y   3x   3y   4x   4y   5x   5y   6x   6y   7x   7y   8x   8y   9x   9y   10x  10y  11x  11y  12x  12y  13x  13y  14x  14y  15x  15y  16x  16y  17x  17y  18x  18y  19x  19y  20x  20y  21x  21y  22x  22y  23x  23y  24x  24y  25x  25y  26x  26y  27x  27y  28x  28y  29x  29y  30x  30y  31x  31y  32x  32y  33x  33y  34x  34y  35x  35y  36x  36y  37x  37y  38x  38y  39x  39y  40x  40y  41x  41y  42x  42y  43x  43y  44x  44y  45x  45y  46x  46y  47x  47y  48x  48y  49x  49y  50x  50y  51x  51y  52x  52y  53x  53y  54x  54y  55x  55y  56x  56y  57x  57y  58x  58y  59x  59y  60x  60y  61x  61y  62x  62y  63x  63y  64x  64y  65x  65y  66x  66y  67x  67y  68x  68y  69x  69y  70x  70y  71x  71y  72x  72y  73x  73y  74x  74y  75x  75y  76x  76y  77x  77y  78x  78y  79x  79y  80x  80y  81x  81y  82x  82y  83x  83y  84x  84y  85x  85y  86x  86y  87x  87y  88x  88y  89x  89y  90x  90y  91x  91y  92x  92y  93x  93y  94x  94y  95x  95y  96x  96y  97x  97y  98x  98y  99x  99y  100x 100y 101x 101y 102x 102y 103x 103y 104x 104y 105x 105y 106x 106y 107x 107y 108x 108y 109x 109y 110x 110y 111x 111y 112x 112y 113x 113y 114x 114y 115x 115y 116x 116y 117x 117y 118x 118y 119x 119y 120x 120y 121x 121y 122x 122y 123x 123y 124x 124y 125x 125y 126x 126y 127x 127y 128x 128y 129x 129y 130x 130y 131x 131y 132x 132y 133x 133y 134x 134y 135x 135y 136x 136y 137x 137y 138x 138y 139x 139y 140x 140y 141x 141y 142x 142y 143x 143y 144x 144y 145x 145y 146x 146y 147x 147y 148x 148y 149x 149y 150x 150y 151x 151y 152x 152y 153x 153y 154x 154y 155x 155y 156x 156y 157x 157y 158x 158y 159x 159y 160x 160y 161x 161y 162x 162y 163x 163y 164x 164y 165x 165y 166x 166y 167x 167y 168x 168y 169x 169y 170x 170y 171x 171y 172x 172y 173x 173y 174x 174y 175x 175y 176x 176y 177x 177y 178x 178y 179x 179y 180x 180y 181x 181y 182x 182y 183x 183y 184x 184y 185x 185y 186x 186y 187x 187y 188x 188y 189x 189y 190x 190y 191x 191y 192x 192y 193x 193y 194x 194y 195x 195y 196x 196y 197x 197y 198x 198y 199x 199y 200x 200y

1    2585 1687 2571 1688 2558 1689 2547 1682 2534 1682 2522 1688 2511 1694 2498 1696 2484 1697 2471 1699 2458 1703 2445 1707 2432 1710 2418 1713 2405 1715 2392 1717 2378 1720 2365 1722 2352 1725 2338 1727 2325 1728 2311 1730 2303 1733 2312 1743 2321 1754 2330 1764 2338 1775 2346 1786 2355 1796 2360 1808 2363 1821 2371 1831 2385 1832 2398 1833 2412 1833 2425 1832 2439 1831 2452 1831 2466 1831 2479 1832 2493 1833 2506 1834 2520 1835 2533 1835 2546 1832 2559 1829 2572 1823 2584 1817 2596 1812 2609 1807 2665 1848 2663 1861 2662 1874 2657 1886 2659 1899 2663 1911 2668 1923 2674 1935 2680 1947 2686 1958 2692 1970 2698 1982 2704 1993 2710 2005 2717 2016 2724 2027 2730 2038 2737 2048 2747 2056 2757 2066 2766 2075 2775 2084 2785 2093 2795 2101 2805 2109 2815 2117 2821 2107 2827 2095 2829 2082 2829 2069 2829 2056 2827 2043 2826 2030 2824 2017 2821 2004 2819 1991 2817 1978 2815 1965 2813 1952 2810 1940 2815 1928 2818 1915 2818 1902 2813 1890 2805 1880 2795 1872 2789 1860 2783 1849 2778 1836 2774 1824 2810 1760 2821 1755 2832 1751 2844 1747 2856 1744 2868 1741 2880 1739 2892 1737 2904 1738 2916 1740 2928 1741 2940 1743 2952 1745 2964 1747 2976 1749 2988 1751 3000 1752 3012 1756 3023 1761 3034 1762 3035 1753 3033 1741 3036 1729 3041 1718 3039 1708 3033 1698 3032 1686 3029 1675 3021 1666 3012 1658 3005 1647 2997 1638 2989 1630 2980 1621 2969 1619 2957 1622 2945 1624 2933 1626 2921 1627 2909 1628 2897 1630 2884 1631 2873 1633 2861 1636 2849 1640 2838 1645 2827 1651 2817 1657 2807 1664 2802 1675 2720 1619 2725 1607 2729 1594 2733 1581 2740 1570 2750 1562 2763 1557 2764 1546 2757 1535 2746 1527 2735 1519 2727 1509 2718 1499 2708 1490 2698 1481 2689 1471 2682 1460 2675 1448 2668 1437 2663 1424 2660 1411 2658 1398 2652 1387 2640 1385 2627 1388 2614 1391 2601 1395 2589 1400 2576 1406 2565 1412 2553 1419 2541 1424 2528 1428 2527 1436 2538 1444 2549 1452 2554 1464 2560 1476 2565 1489 2570 1501 2576 1513 2582 1525 2587 1538 2593 1550 2599 1562 2605 1573 2611 1586 2615 1598 2617 1612 2617 1625
2    2454 1622 2440 1622 2426 1621 2413 1615 2399 1612 2390 1621 2378 1627 2364 1631 2350 1632 2336 1633 2322 1636 2308 1639 2294 1641 2280 1643 2266 1644 2251 1644 2237 1644 2223 1646 2209 1647 2194 1649 2180 1650 2166 1648 2165 1653 2175 1664 2184 1675 2193 1686 2201 1698 2209 1709 2217 1721 2222 1734 2225 1748 2236 1758 2250 1758 2264 1759 2278 1761 2292 1762 2307 1763 2321 1762 2335 1763 2349 1766 2363 1767 2378 1768 2392 1767 2406 1765 2420 1763 2433 1757 2446 1752 2460 1747 2473 1742 2486 1736 2529 1780 2524 1792 2518 1804 2517 1817 2515 1830 2516 1844 2518 1857 2523 1869 2529 1880 2536 1892 2541 1904 2547 1916 2553 1928 2559 1939 2565 1951 2571 1963 2579 1974 2586 1985 2590 1994 2600 2001 2609 2011 2618 2021 2626 2031 2634 2042 2643 2051 2654 2059 2665 2062 2670 2050 2675 2038 2679 2025 2680 2013 2679 2000 2677 1986 2676 1973 2674 1960 2674 1947 2673 1934 2672 1921 2669 1908 2666 1895 2664 1882 2669 1870 2672 1857 2672 1844 2665 1833 2658 1822 2652 1810 2647 1798 2642 1786 2636 1774 2678 1705 2690 1701 2702 1698 2714 1693 2725 1690 2738 1689 2750 1689 2763 1689 2775 1690 2788 1691 2800 1693 2812 1695 2825 1698 2837 1701 2849 1704 2861 1707 2873 1710 2885 1714 2896 1720 2907 1717 2906 1708 2900 1698 2908 1688 2914 1678 2908 1667 2906 1655 2902 1643 2899 1631 2894 1619 2884 1612 2877 1603 2870 1592 2860 1584 2851 1576 2840 1572 2827 1571 2815 1573 2802 1574 2790 1575 2777 1575 2765 1576 2752 1576 2740 1577 2729 1582 2717 1587 2706 1592 2694 1597 2684 1604 2675 1612 2664 1619 2590 1563 2594 1550 2598 1536 2604 1524 2612 1512 2623 1505 2635 1500 2636 1486 2635 1472 2623 1465 2611 1458 2601 1448 2591 1438 2582 1428 2573 1417 2565 1405 2558 1393 2551 1381 2546 1368 2544 1354 2543 1340 2540 1327 2530 1317 2518 1317 2505 1322 2492 1327 2478 1328 2468 1338 2456 1344 2443 1346 2430 1352 2417 1356 2403 1358 2409 1365 2420 1374 2428 1385 2434 1398 2441 1410 2445 1423 2450 1437 2454 1450 2459 1463 2465 1476 2471 1489 2477 1501 2484 1513 2487 1527 2486 1541 2485 1554 2491 1567
3    2562 1727 2553 1718 2544 1709 2540 1697 2533 1685 2524 1677 2513 1670 2502 1664 2490 1660 2478 1657 2465 1656 2453 1660 2442 1667 2431 1673 2419 1678 2407 1679 2394 1679 2381 1680 2369 1682 2356 1685 2344 1689 2332 1693 2320 1698 2308 1701 2295 1705 2292 1716 2300 1726 2296 1733 2295 1742 2301 1754 2311 1762 2322 1765 2335 1764 2347 1762 2360 1765 2372 1768 2385 1771 2397 1775 2409 1778 2422 1782 2434 1785 2446 1789 2459 1792 2471 1796 2483 1800 2495 1805 2506 1812 2518 1816 2530 1817 2543 1815 2576 1896 2572 1909 2572 1922 2574 1935 2568 1947 2562 1960 2557 1972 2553 1985 2548 1997 2540 2007 2533 2019 2527 2031 2523 2044 2518 2056 2515 2069 2509 2081 2505 2093 2512 2104 2522 2114 2533 2120 2546 2123 2559 2124 2572 2123 2585 2118 2596 2124 2608 2129 2617 2138 2630 2140 2637 2139 2637 2125 2637 2112 2637 2098 2636 2085 2637 2072 2643 2061 2654 2054 2659 2042 2665 2030 2671 2018 2675 2005 2678 1992 2684 1980 2695 1972 2699 1962 2689 1955 2677 1948 2671 1936 2665 1924 2660 1911 2655 1899 2722 1873 2733 1879 2744 1885 2754 1892 2764 1900 2774 1909 2783 1917 2795 1922 2807 1926 2819 1925 2831 1923 2844 1921 2856 1917 2867 1912 2878 1906 2889 1901 2902 1900 2914 1898 2927 1897 2939 1894 2952 1892 2964 1889 2976 1884 2987 1879 2998 1873 3009 1866 3014 1855 3008 1844 2999 1835 2988 1830 2975 1827 2963 1824 2951 1821 2939 1818 2926 1815 2914 1814 2901 1812 2889 1811 2876 1809 2864 1807 2851 1805 2839 1801 2827 1798 2815 1795 2802 1792 2790 1790 2778 1786 2766 1783 2753 1780 2741 1783 2710 1721 2711 1709 2712 1697 2713 1686 2715 1674 2716 1662 2719 1651 2723 1640 2727 1628 2731 1617 2736 1607 2740 1596 2744 1585 2749 1574 2752 1562 2755 1551 2760 1540 2765 1530 2769 1518 2766 1507 2761 1496 2752 1490 2740 1488 2728 1487 2717 1487 2707 1481 2697 1474 2689 1466 2680 1457 2671 1451 2660 1450 2660 1461 2660 1473 2657 1485 2654 1496 2650 1507 2646 1518 2642 1529 2638 1541 2635 1552 2632 1563 2628 1575 2624 1586 2618 1596 2617 1608 2615 1619 2609 1630 2603 1640 2595 1648 2587 1657
4    2556 1632 2547 1623 2539 1613 2536 1601 2530 1590 2522 1580 2512 1572 2501 1566 2489 1561 2477 1558 2465 1556 2453 1563 2442 1568 2430 1573 2418 1577 2405 1579 2392 1581 2380 1582 2367 1584 2354 1586 2342 1588 2329 1590 2317 1595 2305 1597 2292 1599 2283 1605 2286 1617 2293 1627 2284 1635 2290 1646 2296 1656 2306 1663 2319 1665 2331 1663 2344 1666 2356 1669 2369 1672 2381 1676 2393 1680 2406 1683 2418 1687 2430 1690 2443 1693 2455 1697 2467 1702 2479 1707 2490 1713 2502 1718 2513 1724 2525 1728 2561 1783 2561 1797 2562 1810 2561 1824 2558 1837 2555 1850 2550 1863 2546 1876 2543 1889 2536 1900 2528 1912 2522 1924 2518 1936 2513 1949 2508 1962 2503 1974 2497 1987 2494 1999 2496 2012 2505 2023 2516 2029 2529 2032 2543 2033 2556 2031 2569 2029 2581 2036 2592 2043 2600 2053 2613 2054 2624 2052 2622 2038 2620 2025 2620 2011 2619 1997 2622 1984 2631 1974 2640 1964 2648 1953 2655 1941 2662 1929 2664 1917 2667 1904 2674 1892 2685 1885 2685 1873 2673 1866 2663 1857 2655 1847 2649 1834 2643 1822 2706 1799 2718 1804 2730 1809 2742 1814 2755 1818 2767 1822 2768 1835 2777 1842 2790 1845 2803 1846 2816 1845 2829 1843 2841 1838 2854 1834 2866 1830 2877 1823 2889 1820 2902 1817 2915 1816 2928 1815 2941 1814 2954 1812 2967 1809 2979 1805 2991 1800 3000 1791 3009 1780 3012 1769 3001 1762 2991 1753 2981 1745 2968 1741 2956 1738 2943 1734 2930 1731 2918 1728 2905 1726 2892 1724 2879 1721 2866 1719 2853 1717 2840 1715 2827 1712 2814 1710 2802 1707 2789 1703 2777 1699 2764 1696 2751 1694 2738 1692 2705 1635 2704 1622 2703 1608 2704 1595 2707 1582 2714 1571 2719 1558 2725 1546 2731 1534 2736 1522 2741 1510 2746 1497 2750 1484 2754 1472 2759 1459 2764 1447 2770 1435 2771 1422 2768 1409 2760 1400 2747 1397 2734 1395 2721 1393 2709 1387 2699 1379 2689 1369 2679 1361 2670 1354 2666 1366 2663 1379 2659 1391 2654 1404 2651 1417 2648 1430 2640 1441 2638 1454 2634 1467 2629 1479 2625 1492 2621 1504 2618 1517 2615 1531 2607 1541 2597 1549 2589 1558 2596 1566 2607 1573 2611 1584 2613 1598 2614 1611
5    2648 1691 2638 1682 2627 1673 2617 1665 2606 1656 2595 1649 2584 1641 2572 1634 2561 1627 2549 1620 2536 1616 2523 1613 2509 1610 2496 1608 2482 1606 2469 1605 2455 1604 2442 1603 2428 1603 2415 1603 2401 1603 2387 1603 2374 1604 2360 1605 2350 1614 2345 1626 2353 1637 2362 1647 2373 1655 2384 1663 2395 1671 2406 1679 2418 1686 2429 1694 2440 1701 2451 1709 2463 1717 2474 1724 2485 1732 2497 1739 2508 1746 2519 1754 2531 1762 2542 1769 2553 1777 2565 1784 2577 1790 2589 1796 2602 1800 2615 1803 2625 1842 2621 1855 2616 1868 2612 1880 2608 1893 2604 1906 2598 1918 2594 1931 2589 1944 2584 1956 2580 1969 2578 1983 2577 1996 2575 2009 2568 2021 2572 2033 2576 2045 2575 2059 2577 2072 2582 2084 2585 2097 2590 2110 2591 2123 2591 2137 2592 2150 2599 2160 2609 2156 2618 2145 2628 2137 2635 2126 2640 2114 2650 2104 2658 2094 2666 2083 2673 2072 2680 2060 2688 2049 2693 2037 2698 2024 2705 2013 2714 2003 2718 1990 2722 1977 2722 1964 2726 1951 2730 1938 2732 1925 2733 1912 2730 1898 2729 1885 2784 1865 2796 1874 2808 1883 2819 1893 2831 1902 2845 1907 2858 1916 2871 1924 2883 1932 2896 1940 2910 1947 2923 1954 2937 1958 2952 1963 2967 1966 2982 1969 2997 1970 3012 1972 3026 1968 3040 1966 3055 1970 3067 1978 3083 1979 3078 1965 3072 1952 3064 1938 3057 1925 3049 1912 3037 1905 3035 1894 3042 1880 3051 1869 3062 1861 3052 1851 3038 1843 3025 1836 3010 1832 2996 1828 2982 1822 2968 1816 2954 1813 2939 1810 2924 1807 2910 1802 2895 1799 2880 1799 2866 1792 2852 1787 2838 1785 2823 1788 2809 1712 2817 1700 2824 1688 2833 1678 2842 1667 2852 1657 2862 1646 2871 1636 2875 1623 2879 1609 2884 1596 2888 1583 2892 1569 2895 1555 2898 1542 2902 1528 2907 1515 2910 1501 2913 1487 2915 1474 2919 1460 2923 1446 2921 1433 2915 1421 2904 1417 2890 1422 2878 1427 2865 1433 2852 1440 2840 1444 2827 1447 2819 1458 2811 1470 2803 1481 2793 1492 2784 1502 2776 1513 2764 1521 2763 1535 2757 1545 2745 1552 2740 1563 2740 1577 2737 1591 2733 1604 2728 1618 2722 1631 2717 1643 2710 1656 2703 1668
6    2504 1618 2494 1609 2483 1600 2472 1592 2460 1584 2448 1577 2436 1570 2424 1563 2414 1555 2404 1545 2391 1541 2377 1538 2364 1534 2351 1530 2337 1528 2323 1527 2309 1526 2296 1525 2282 1525 2268 1525 2255 1528 2241 1530 2227 1530 2214 1535 2204 1544 2198 1557 2205 1568 2215 1578 2226 1586 2238 1594 2249 1601 2261 1608 2273 1616 2283 1625 2294 1634 2306 1640 2319 1646 2330 1654 2341 1662 2353 1669 2366 1676 2378 1682 2389 1690 2401 1697 2413 1704 2425 1711 2437 1718 2449 1725 2463 1728 2476 1731 2486 1772 2481 1785 2477 1798 2472 1811 2468 1824 2463 1836 2458 1849 2453 1862 2449 1875 2445 1888 2441 1901 2439 1915 2437 1928 2435 1942 2430 1954 2435 1967 2438 1980 2439 1994 2441 2007 2444 2021 2448 2034 2450 2047 2453 2061 2453 2074 2454 2088 2460 2098 2472 2095 2482 2085 2489 2074 2498 2063 2504 2051 2512 2040 2521 2030 2529 2018 2536 2007 2544 1995 2552 1984 2557 1972 2562 1959 2569 1948 2577 1936 2584 1925 2589 1912 2591 1899 2591 1885 2592 1872 2594 1858 2595 1844 2596 1831 2596 1817 2643 1797 2654 1807 2666 1817 2679 1824 2692 1831 2705 1839 2718 1847 2730 1856 2742 1866 2756 1871 2770 1875 2784 1880 2799 1884 2813 1888 2828 1892 2843 1896 2858 1897 2872 1897 2887 1893 2902 1894 2916 1900 2930 1906 2944 1911 2948 1897 2941 1884 2934 1871 2927 1857 2920 1844 2910 1833 2905 1820 2910 1807 2919 1794 2926 1781 2918 1773 2905 1766 2890 1761 2876 1756 2862 1752 2847 1748 2833 1743 2820 1736 2805 1734 2790 1731 2775 1727 2761 1723 2747 1717 2733 1712 2718 1709 2703 1710 2688 1708 2680 1633 2688 1622 2695 1610 2700 1597 2707 1586 2716 1575 2726 1566 2736 1556 2739 1543 2742 1530 2746 1517 2750 1504 2754 1490 2757 1477 2760 1463 2763 1450 2767 1437 2770 1424 2773 1410 2775 1397 2777 1383 2779 1369 2780 1356 2774 1345 2763 1341 2749 1342 2736 1348 2723 1353 2711 1359 2698 1363 2685 1366 2678 1376 2672 1387 2662 1397 2655 1408 2648 1420 2638 1430 2628 1439 2621 1451 2615 1463 2606 1473 2598 1484 2597 1497 2597 1511 2592 1523 2587 1536 2582 1549 2577 1562 2571 1574 2564 1586
7    2470 1732 2457 1731 2444 1731 2431 1730 2419 1731 2406 1731 2393 1732 2380 1734 2367 1736 2355 1738 2342 1740 2329 1742 2317 1745 2304 1748 2292 1751 2282 1759 2272 1767 2261 1775 2251 1782 2240 1789 2230 1797 2220 1805 2210 1813 2199 1820 2192 1827 2199 1836 2212 1838 2225 1840 2237 1842 2250 1844 2263 1845 2276 1846 2289 1847 2302 1847 2314 1847 2327 1847 2340 1848 2353 1849 2366 1851 2377 1858 2388 1864 2400 1869 2412 1872 2425 1873 2433 1866 2438 1854 2448 1845 2457 1837 2468 1829 2479 1823 2517 1856 2512 1867 2506 1879 2501 1890 2499 1902 2501 1915 2501 1927 2501 1940 2501 1952 2500 1965 2499 1977 2498 1990 2497 2002 2496 2015 2496 2027 2497 2040 2499 2052 2499 2065 2500 2078 2500 2090 2501 2103 2502 2115 2504 2128 2514 2131 2524 2123 2533 2115 2544 2108 2554 2101 2565 2094 2576 2090 2587 2084 2595 2074 2599 2062 2598 2050 2602 2038 2605 2026 2606 2013 2608 2001 2609 1988 2611 1976 2613 1963 2620 1953 2627 1942 2628 1931 2625 1919 2620 1907 2615 1896 2610 1884 2605 1873 2600 1861 2643 1815 2652 1824 2661 1831 2674 1832 2686 1832 2698 1829 2710 1826 2722 1823 2735 1821 2747 1819 2759 1817 2772 1816 2784 1814 2797 1813 2809 1811 2821 1809 2834 1807 2846 1804 2858 1802 2870 1799 2882 1795 2894 1791 2906 1787 2916 1781 2918 1770 2912 1759 2903 1751 2892 1746 2881 1739 2871 1732 2860 1726 2849 1720 2838 1715 2826 1710 2814 1705 2802 1702 2790 1699 2779 1693 2768 1689 2756 1683 2745 1678 2733 1676 2721 1677 2709 1681 2698 1687 2687 1693 2679 1702 2673 1713 2661 1717 2649 1720 2610 1682 2613 1669 2623 1660 2634 1654 2643 1644 2651 1634 2657 1624 2654 1611 2649 1598 2643 1586 2636 1575 2632 1562 2630 1549 2628 1536 2625 1523 2622 1510 2618 1497 2614 1485 2609 1472 2603 1460 2591 1454 2579 1453 2567 1447 2561 1436 2555 1424 2546 1413 2536 1410 2525 1415 2519 1427 2513 1439 2509 1452 2509 1465 2507 1478 2502 1490 2504 1504 2505 1517 2502 1530 2499 1542 2499 1555 2492 1567 2491 1580 2486 1592 2481 1604 2479 1617 2479 1631 2485 1642 2494 1652 2502 1663 2507 1675 2509 1688
8    2571 1669 2558 1666 2546 1664 2533 1661 2521 1660 2508 1659 2495 1658 2482 1657 2470 1658 2457 1659 2444 1659 2431 1660 2419 1661 2406 1665 2394 1668 2382 1673 2370 1677 2359 1683 2348 1690 2337 1697 2326 1703 2316 1711 2304 1716 2293 1721 2284 1727 2288 1739 2300 1741 2312 1745 2322 1753 2335 1754 2348 1755 2360 1756 2373 1758 2386 1761 2398 1764 2411 1767 2423 1769 2436 1772 2448 1774 2459 1781 2469 1788 2480 1795 2492 1799 2505 1799 2516 1798 2519 1785 2530 1778 2540 1772 2551 1765 2562 1758 2606 1798 2597 1807 2588 1816 2581 1826 2576 1838 2576 1850 2575 1863 2573 1875 2570 1888 2567 1900 2563 1912 2560 1925 2559 1937 2557 1949 2553 1960 2555 1972 2555 1985 2554 1998 2554 2010 2554 2023 2555 2036 2554 2048 2553 2061 2560 2069 2571 2063 2582 2056 2593 2050 2604 2044 2615 2039 2627 2034 2639 2029 2648 2021 2654 2010 2654 1998 2659 1986 2664 1974 2668 1962 2673 1951 2676 1938 2678 1926 2680 1913 2689 1905 2696 1895 2703 1884 2698 1872 2694 1860 2692 1848 2688 1836 2684 1824 2679 1812 2727 1773 2734 1784 2744 1788 2757 1790 2769 1790 2782 1789 2794 1788 2807 1788 2819 1788 2832 1789 2845 1789 2857 1788 2870 1787 2882 1787 2895 1786 2907 1784 2920 1783 2932 1782 2945 1781 2957 1779 2969 1778 2982 1775 2994 1773 3002 1765 3004 1753 2999 1742 2990 1734 2980 1726 2970 1719 2959 1713 2949 1706 2939 1698 2928 1691 2917 1685 2906 1680 2895 1674 2883 1670 2872 1664 2862 1656 2852 1649 2841 1642 2829 1641 2817 1642 2804 1644 2793 1649 2781 1655 2773 1663 2764 1672 2753 1679 2742 1685 2710 1637 2714 1624 2722 1616 2735 1611 2744 1602 2754 1593 2763 1586 2763 1573 2761 1560 2756 1547 2751 1535 2748 1522 2747 1509 2747 1496 2747 1482 2744 1469 2741 1456 2738 1443 2736 1430 2731 1418 2722 1408 2710 1402 2698 1399 2691 1388 2686 1376 2682 1364 2673 1356 2660 1358 2652 1368 2645 1380 2640 1392 2638 1405 2634 1418 2629 1430 2624 1443 2627 1456 2623 1469 2617 1479 2616 1493 2611 1504 2607 1517 2602 1528 2595 1540 2592 1553 2589 1566 2592 1579 2596 1591 2602 1603 2607 1615 2612 1628
9    2550 1743 2537 1745 2524 1747 2512 1749 2499 1749 2486 1747 2473 1747 2460 1749 2448 1754 2438 1762 2429 1771 2418 1779 2407 1786 2397 1793 2386 1800 2375 1808 2366 1817 2357 1827 2348 1835 2338 1844 2327 1851 2316 1859 2312 1871 2305 1882 2299 1894 2300 1905 2311 1909 2324 1909 2337 1906 2349 1903 2362 1900 2375 1897 2388 1895 2400 1894 2413 1892 2426 1890 2439 1888 2452 1886 2465 1885 2477 1881 2490 1877 2502 1873 2514 1869 2527 1866 2539 1861 2551 1856 2562 1850 2574 1844 2586 1838 2597 1832 2637 1851 2638 1864 2639 1877 2638 1890 2645 1900 2642 1911 2644 1923 2648 1935 2652 1947 2658 1959 2662 1971 2666 1984 2670 1996 2673 2008 2679 2020 2678 2033 2680 2045 2689 2055 2700 2054 2712 2059 2721 2068 2730 2077 2739 2086 2749 2094 2759 2103 2770 2106 2774 2095 2777 2082 2779 2069 2782 2057 2784 2044 2785 2031 2786 2018 2786 2005 2787 1992 2786 1979 2785 1967 2781 1954 2776 1942 2771 1930 2767 1918 2763 1906 2759 1893 2755 1881 2750 1869 2745 1857 2740 1845 2735 1833 2730 1822 2724 1810 2748 1739 2763 1735 2777 1731 2791 1725 2804 1718 2818 1712 2832 1707 2846 1701 2861 1697 2876 1695 2889 1690 2901 1680 2915 1674 2929 1670 2943 1665 2958 1660 2971 1653 2985 1653 2999 1652 2993 1640 2981 1632 2972 1621 2971 1606 2973 1591 2977 1576 2981 1562 2990 1552 2981 1542 2968 1550 2956 1558 2942 1557 2928 1551 2919 1540 2908 1530 2895 1531 2883 1541 2870 1548 2856 1553 2843 1560 2831 1570 2820 1579 2810 1591 2796 1595 2781 1599 2768 1605 2754 1611 2741 1618 2729 1628 2717 1637 2705 1646 2649 1642 2648 1629 2640 1618 2632 1607 2623 1597 2614 1587 2607 1576 2600 1564 2595 1551 2590 1539 2583 1527 2576 1515 2569 1504 2562 1493 2553 1483 2542 1475 2530 1469 2517 1464 2505 1457 2492 1455 2479 1454 2466 1451 2453 1446 2441 1441 2429 1436 2416 1432 2417 1442 2424 1454 2433 1464 2431 1477 2428 1489 2432 1503 2434 1516 2442 1527 2449 1538 2456 1550 2462 1562 2469 1574 2474 1586 2478 1599 2482 1612 2487 1624 2496 1634 2507 1642 2518 1649 2530 1656 2540 1665 2549 1675 2560 1683 2570 1692
10   2531 1739 2518 1740 2505 1740 2492 1741 2479 1742 2466 1743 2454 1745 2441 1749 2430 1755 2419 1762 2407 1767 2395 1771 2384 1778 2374 1787 2364 1795 2353 1803 2343 1811 2334 1820 2324 1829 2314 1837 2304 1844 2293 1852 2287 1863 2285 1876 2278 1885 2280 1896 2292 1898 2305 1898 2318 1895 2331 1893 2344 1891 2357 1890 2370 1890 2383 1889 2395 1888 2408 1887 2419 1881 2432 1882 2445 1880 2458 1877 2470 1874 2483 1870 2495 1866 2507 1863 2520 1859 2532 1853 2543 1847 2554 1841 2564 1832 2574 1824 2619 1842 2617 1855 2616 1868 2617 1881 2621 1892 2627 1903 2621 1914 2621 1926 2625 1938 2631 1950 2635 1963 2639 1975 2644 1987 2645 2000 2649 2011 2655 2022 2657 2035 2660 2048 2669 2054 2681 2055 2691 2062 2701 2072 2710 2081 2719 2090 2728 2099 2739 2103 2744 2093 2747 2080 2750 2068 2753 2055 2756 2043 2759 2030 2761 2017 2762 2004 2763 1991 2763 1978 2762 1966 2757 1953 2753 1941 2749 1929 2745 1917 2740 1904 2735 1892 2730 1880 2726 1868 2722 1856 2719 1843 2714 1831 2710 1819 2705 1807 2725 1740 2740 1738 2755 1735 2770 1731 2783 1724 2796 1717 2810 1710 2823 1704 2838 1700 2853 1697 2867 1694 2879 1684 2892 1677 2906 1672 2921 1668 2935 1663 2949 1656 2963 1655 2977 1660 2976 1648 2964 1639 2955 1627 2952 1613 2953 1597 2953 1582 2961 1570 2965 1556 2956 1554 2942 1559 2928 1558 2914 1552 2906 1539 2898 1526 2885 1522 2875 1530 2866 1542 2852 1549 2839 1556 2826 1563 2813 1571 2802 1581 2790 1590 2775 1592 2760 1594 2747 1601 2733 1609 2721 1617 2708 1626 2697 1635 2686 1646 2634 1637 2628 1625 2621 1614 2613 1604 2604 1594 2597 1583 2591 1571 2585 1560 2580 1547 2574 1535 2568 1524 2562 1512 2556 1501 2548 1490 2539 1481 2528 1474 2517 1467 2504 1462 2492 1457 2481 1452 2468 1451 2456 1448 2443 1444 2431 1439 2419 1433 2407 1427 2404 1437 2407 1449 2417 1458 2422 1470 2418 1482 2418 1494 2422 1507 2425 1519 2433 1530 2439 1542 2445 1554 2452 1565 2459 1576 2464 1588 2468 1600 2472 1613 2476 1625 2487 1633 2497 1641 2508 1649 2518 1657 2529 1665 2538 1674 2548 1683
11   2512 1752 2501 1760 2490 1768 2479 1777 2469 1785 2460 1796 2450 1804 2441 1815 2432 1824 2420 1830 2411 1839 2408 1852 2398 1862 2388 1871 2379 1880 2369 1890 2359 1899 2349 1909 2340 1919 2331 1929 2323 1940 2318 1953 2317 1966 2320 1979 2327 1990 2337 2000 2348 2008 2360 2013 2373 2013 2387 2013 2400 2009 2413 2005 2425 1999 2437 1992 2449 1985 2459 1977 2470 1968 2480 1959 2490 1949 2499 1940 2508 1929 2517 1919 2526 1908 2535 1898 2543 1888 2553 1878 2563 1869 2570 1857 2575 1845 2580 1832 2623 1825 2624 1837 2626 1849 2629 1861 2632 1873 2636 1884 2641 1896 2647 1907 2652 1917 2653 1929 2660 1939 2667 1949 2674 1959 2682 1969 2689 1979 2697 1988 2705 1998 2713 2007 2721 2016 2730 2024 2741 2030 2750 2037 2760 2045 2767 2054 2779 2057 2790 2052 2800 2044 2803 2032 2803 2020 2802 2008 2800 1996 2798 1984 2794 1973 2789 1961 2784 1950 2778 1939 2773 1928 2767 1918 2761 1907 2754 1897 2745 1888 2741 1877 2734 1867 2728 1856 2723 1846 2718 1834 2712 1824 2708 1812 2702 1802 2693 1794 2703 1729 2715 1725 2727 1720 2739 1713 2750 1707 2762 1702 2774 1696 2786 1691 2798 1685 2810 1681 2822 1678 2834 1673 2846 1667 2857 1660 2867 1652 2878 1645 2889 1637 2899 1629 2909 1621 2917 1611 2923 1599 2932 1590 2938 1579 2942 1567 2933 1561 2920 1563 2908 1562 2897 1555 2885 1552 2872 1552 2859 1551 2846 1550 2833 1549 2819 1549 2806 1549 2793 1548 2780 1548 2767 1549 2755 1552 2746 1561 2736 1569 2725 1576 2714 1583 2705 1593 2695 1600 2687 1609 2681 1620 2671 1629 2667 1641 2662 1653 2590 1639 2589 1626 2586 1614 2581 1602 2575 1591 2567 1580 2559 1570 2550 1560 2541 1551 2532 1541 2525 1531 2518 1520 2510 1510 2502 1499 2494 1489 2488 1478 2478 1469 2466 1465 2454 1462 2441 1460 2428 1457 2415 1455 2402 1456 2390 1461 2379 1459 2368 1453 2356 1458 2359 1470 2365 1481 2370 1493 2376 1504 2381 1516 2385 1529 2393 1539 2402 1548 2411 1557 2419 1567 2427 1578 2434 1589 2440 1600 2447 1611 2455 1622 2462 1632 2470 1643 2477 1653 2485 1664 2493 1674 2501 1684 2510 1694 2518 1704
12   2497 1716 2484 1719 2472 1727 2461 1735 2449 1743 2438 1750 2427 1759 2417 1768 2406 1777 2394 1780 2384 1789 2378 1802 2368 1811 2357 1820 2346 1828 2335 1837 2325 1846 2316 1856 2305 1865 2294 1873 2285 1884 2278 1896 2276 1909 2277 1923 2284 1934 2294 1944 2304 1953 2313 1961 2327 1962 2341 1962 2355 1960 2368 1958 2381 1953 2393 1946 2406 1940 2418 1933 2429 1926 2441 1918 2452 1909 2461 1899 2471 1889 2481 1879 2491 1870 2501 1860 2511 1851 2521 1842 2532 1833 2540 1822 2548 1811 2554 1798 2602 1795 2600 1807 2597 1820 2601 1832 2605 1844 2609 1856 2612 1868 2615 1880 2619 1892 2624 1903 2629 1915 2635 1926 2641 1937 2647 1948 2654 1959 2661 1969 2670 1978 2678 1988 2687 1996 2698 2004 2708 2011 2718 2018 2725 2028 2733 2037 2744 2038 2753 2030 2763 2023 2766 2011 2767 1998 2766 1986 2765 1973 2761 1961 2757 1949 2753 1937 2749 1925 2744 1914 2738 1903 2732 1892 2726 1881 2720 1870 2714 1859 2708 1848 2702 1836 2697 1825 2693 1813 2688 1801 2684 1789 2683 1777 2680 1766 2668 1764 2685 1712 2697 1707 2709 1702 2720 1696 2732 1691 2744 1685 2755 1679 2768 1675 2780 1672 2792 1668 2805 1665 2817 1661 2830 1657 2841 1651 2852 1644 2863 1638 2874 1630 2885 1623 2896 1616 2905 1607 2913 1598 2922 1588 2929 1577 2934 1566 2928 1557 2916 1556 2903 1555 2893 1549 2880 1544 2868 1541 2855 1540 2843 1541 2831 1535 2818 1535 2805 1534 2792 1533 2780 1531 2767 1530 2754 1532 2744 1540 2733 1547 2722 1554 2712 1561 2702 1570 2692 1579 2683 1588 2674 1597 2665 1607 2661 1619 2657 1631 2583 1606 2580 1593 2578 1581 2572 1569 2567 1557 2561 1545 2554 1534 2548 1523 2541 1511 2534 1501 2526 1490 2520 1479 2513 1468 2506 1457 2499 1446 2493 1435 2485 1425 2473 1419 2462 1413 2449 1410 2436 1407 2423 1407 2410 1408 2398 1411 2386 1408 2374 1403 2363 1405 2365 1417 2370 1429 2372 1442 2377 1454 2382 1466 2388 1477 2394 1489 2401 1500 2409 1510 2416 1521 2422 1532 2429 1544 2436 1555 2442 1566 2449 1577 2457 1588 2462 1600 2466 1612 2472 1623 2479 1634 2487 1645 2495 1655 2503 1665
13   2561 1617 2550 1610 2539 1603 2527 1599 2514 1596 2502 1592 2490 1587 2478 1582 2467 1577 2455 1570 2444 1564 2432 1561 2419 1558 2406 1558 2394 1555 2381 1552 2369 1548 2356 1546 2343 1544 2331 1542 2318 1539 2306 1536 2293 1538 2286 1548 2279 1559 2279 1572 2280 1585 2283 1597 2288 1609 2296 1619 2304 1629 2315 1636 2325 1644 2337 1649 2349 1653 2361 1657 2374 1661 2386 1665 2398 1669 2409 1676 2421 1678 2434 1679 2447 1682 2459 1684 2472 1688 2484 1693 2496 1697 2508 1702 2520 1705 2533 1708 2555 1765 2549 1776 2542 1788 2537 1799 2531 1811 2524 1822 2518 1834 2510 1844 2501 1854 2493 1864 2485 1875 2479 1886 2474 1898 2466 1908 2459 1919 2453 1931 2446 1942 2440 1954 2435 1966 2435 1979 2437 1991 2443 2003 2449 2014 2452 2026 2452 2038 2462 2043 2473 2036 2485 2032 2498 2029 2509 2022 2520 2016 2530 2008 2540 1999 2550 1990 2559 1982 2569 1973 2578 1964 2585 1953 2590 1941 2595 1929 2600 1917 2605 1905 2610 1892 2613 1880 2617 1867 2622 1856 2628 1844 2632 1832 2634 1819 2635 1806 2688 1780 2698 1788 2708 1796 2720 1801 2733 1804 2744 1810 2755 1817 2767 1822 2779 1827 2791 1833 2803 1839 2814 1844 2826 1850 2839 1853 2851 1856 2864 1855 2877 1853 2890 1851 2902 1848 2915 1843 2927 1838 2938 1831 2949 1824 2959 1817 2972 1814 2980 1805 2981 1793 2969 1791 2956 1790 2944 1786 2938 1775 2931 1764 2918 1764 2906 1764 2895 1757 2883 1752 2870 1750 2857 1748 2846 1742 2835 1735 2823 1730 2811 1724 2799 1719 2787 1714 2776 1707 2765 1700 2755 1693 2745 1684 2733 1687 2720 1691 2703 1627 2709 1616 2714 1604 2718 1592 2723 1580 2727 1568 2731 1556 2735 1544 2740 1532 2745 1520 2749 1508 2752 1496 2755 1483 2758 1471 2760 1458 2761 1446 2763 1433 2764 1420 2765 1408 2768 1395 2769 1383 2765 1371 2760 1359 2756 1347 2750 1336 2738 1333 2726 1335 2714 1339 2705 1348 2696 1357 2687 1366 2681 1376 2677 1389 2673 1401 2669 1413 2665 1425 2660 1437 2655 1448 2649 1460 2645 1472 2641 1484 2636 1496 2630 1507 2628 1519 2628 1532 2627 1545 2621 1556 2616 1568 2614 1580 2615 1593
14   2575 1656 2563 1650 2552 1645 2540 1639 2528 1634 2516 1629 2504 1625 2492 1619 2480 1614 2468 1609 2456 1604 2444 1600 2431 1595 2419 1591 2408 1585 2396 1579 2384 1574 2372 1571 2359 1569 2346 1568 2333 1566 2320 1565 2308 1568 2297 1575 2289 1585 2288 1597 2287 1610 2291 1623 2296 1635 2303 1645 2312 1655 2320 1665 2330 1672 2342 1677 2355 1681 2367 1684 2380 1688 2392 1692 2404 1697 2415 1704 2427 1708 2440 1712 2452 1715 2465 1717 2478 1720 2490 1725 2502 1729 2515 1733 2527 1736 2540 1739 2564 1804 2557 1815 2550 1826 2543 1838 2538 1850 2532 1862 2526 1874 2519 1885 2510 1895 2501 1905 2496 1917 2491 1928 2478 1931 2472 1942 2467 1955 2460 1966 2453 1977 2448 1990 2443 2002 2440 2015 2441 2027 2448 2039 2455 2050 2450 2061 2450 2074 2461 2080 2471 2072 2480 2061 2492 2060 2505 2059 2517 2052 2528 2044 2539 2036 2550 2029 2561 2021 2571 2013 2580 2004 2589 1993 2596 1982 2602 1970 2607 1958 2613 1946 2618 1934 2620 1921 2627 1910 2632 1898 2637 1885 2642 1873 2646 1860 2645 1847 2693 1822 2704 1830 2714 1837 2727 1840 2739 1843 2751 1847 2763 1853 2774 1859 2785 1866 2796 1872 2808 1878 2820 1884 2832 1888 2844 1893 2857 1895 2869 1896 2882 1897 2895 1898 2908 1897 2919 1891 2931 1885 2943 1880 2954 1874 2966 1868 2977 1862 2988 1855 2991 1845 2984 1836 2972 1831 2960 1827 2951 1818 2944 1808 2933 1803 2921 1797 2909 1791 2897 1787 2884 1786 2872 1783 2860 1779 2848 1774 2838 1766 2826 1762 2813 1759 2802 1753 2791 1746 2780 1739 2770 1732 2757 1728 2745 1724 2732 1724 2708 1658 2716 1648 2723 1638 2729 1626 2734 1615 2739 1603 2746 1592 2752 1581 2757 1569 2761 1558 2766 1546 2771 1534 2775 1522 2779 1510 2781 1497 2782 1485 2783 1472 2783 1459 2783 1447 2784 1434 2785 1421 2784 1409 2782 1396 2775 1386 2766 1378 2755 1370 2743 1373 2732 1378 2722 1386 2713 1395 2703 1403 2696 1413 2690 1424 2685 1436 2681 1448 2679 1461 2675 1473 2669 1484 2665 1496 2660 1508 2655 1519 2650 1531 2647 1543 2645 1556 2645 1568 2643 1581 2639 1593 2635 1605 2631 1617 2627 1629
15   2565 1720 2551 1721 2538 1723 2526 1728 2513 1733 2501 1740 2490 1747 2476 1750 2463 1752 2450 1755 2437 1760 2424 1764 2413 1771 2402 1780 2391 1786 2377 1789 2364 1791 2355 1800 2347 1811 2336 1818 2323 1823 2311 1828 2307 1840 2312 1849 2324 1855 2337 1860 2349 1865 2362 1871 2373 1878 2385 1885 2394 1895 2406 1896 2418 1890 2431 1889 2445 1888 2458 1888 2472 1889 2485 1890 2499 1892 2512 1890 2524 1884 2534 1875 2545 1866 2554 1856 2562 1846 2570 1835 2578 1824 2587 1813 2595 1803 2607 1796 2668 1859 2665 1872 2661 1884 2655 1895 2649 1907 2647 1919 2648 1932 2653 1944 2660 1955 2668 1965 2677 1974 2685 1984 2694 1994 2702 2004 2710 2014 2718 2025 2726 2035 2733 2045 2742 2054 2752 2064 2761 2073 2770 2082 2779 2091 2791 2097 2803 2095 2815 2096 2826 2101 2837 2096 2836 2083 2834 2070 2833 2057 2831 2044 2829 2032 2826 2019 2822 2006 2819 1994 2815 1982 2812 1969 2810 1956 2807 1943 2806 1931 2804 1918 2798 1907 2789 1898 2787 1885 2781 1874 2774 1863 2769 1851 2764 1839 2759 1827 2780 1764 2794 1770 2808 1776 2823 1778 2838 1781 2852 1784 2867 1782 2881 1778 2894 1773 2909 1771 2925 1770 2940 1770 2955 1769 2969 1766 2983 1762 2998 1763 3011 1758 3010 1747 3006 1733 3014 1722 3025 1711 3033 1699 3041 1686 3049 1674 3058 1661 3058 1648 3044 1645 3029 1642 3017 1634 3002 1633 2987 1635 2975 1629 2962 1625 2947 1628 2932 1629 2917 1628 2902 1626 2890 1617 2876 1610 2864 1619 2857 1628 2842 1625 2827 1624 2812 1623 2797 1622 2791 1635 2785 1649 2776 1662 2767 1673 2757 1685 2706 1642 2709 1629 2712 1616 2709 1604 2704 1591 2700 1579 2697 1566 2694 1552 2692 1539 2691 1526 2688 1513 2683 1501 2677 1489 2671 1477 2664 1465 2657 1454 2651 1442 2645 1430 2637 1419 2631 1407 2628 1395 2623 1382 2617 1370 2611 1358 2599 1354 2592 1364 2586 1376 2582 1389 2578 1401 2573 1414 2569 1427 2566 1439 2562 1452 2559 1465 2556 1478 2557 1491 2558 1505 2560 1518 2563 1531 2565 1544 2564 1557 2565 1571 2568 1583 2577 1594 2582 1606 2587 1618 2591 1631 2599 1642 2607 1652 2617 1661
16   2443 1721 2430 1721 2416 1721 2404 1724 2391 1728 2378 1732 2366 1737 2353 1738 2339 1739 2326 1740 2313 1742 2300 1745 2289 1753 2279 1760 2267 1766 2254 1771 2241 1774 2229 1777 2219 1786 2208 1794 2197 1801 2184 1806 2172 1810 2165 1821 2173 1832 2183 1839 2196 1844 2207 1851 2219 1857 2231 1863 2242 1870 2254 1876 2266 1878 2278 1872 2290 1876 2303 1877 2316 1876 2330 1876 2343 1876 2356 1879 2369 1880 2382 1877 2394 1873 2405 1865 2415 1856 2423 1846 2431 1835 2439 1825 2448 1815 2459 1808 2529 1848 2528 1861 2526 1874 2521 1886 2516 1898 2513 1911 2510 1923 2509 1936 2511 1949 2518 1960 2526 1970 2535 1980 2543 1989 2551 2000 2558 2011 2564 2023 2571 2034 2579 2043 2589 2053 2598 2062 2606 2072 2613 2083 2621 2094 2630 2101 2643 2103 2656 2107 2668 2109 2679 2106 2683 2094 2684 2081 2683 2068 2683 2055 2680 2042 2678 2029 2676 2016 2675 2003 2673 1990 2672 1977 2670 1964 2670 1951 2671 1938 2671 1925 2669 1913 2663 1902 2654 1891 2648 1880 2643 1868 2638 1856 2631 1845 2623 1835 2660 1781 2674 1779 2688 1777 2701 1781 2713 1787 2726 1793 2740 1794 2752 1788 2765 1782 2779 1781 2792 1779 2806 1779 2820 1779 2834 1779 2848 1778 2862 1776 2875 1774 2880 1762 2879 1748 2889 1738 2900 1729 2909 1720 2919 1710 2929 1699 2936 1688 2940 1675 2928 1667 2915 1664 2901 1662 2889 1656 2875 1653 2861 1653 2851 1644 2837 1641 2823 1643 2810 1639 2797 1635 2783 1635 2770 1631 2756 1630 2742 1633 2728 1632 2714 1631 2701 1630 2687 1629 2674 1634 2669 1646 2662 1658 2651 1667 2641 1677 2584 1642 2585 1629 2586 1616 2585 1603 2584 1589 2583 1576 2581 1563 2579 1550 2577 1537 2575 1524 2571 1511 2568 1499 2563 1486 2558 1474 2553 1462 2546 1451 2538 1440 2531 1429 2524 1418 2518 1406 2513 1394 2508 1382 2505 1369 2499 1358 2487 1357 2480 1367 2474 1379 2468 1391 2462 1402 2459 1415 2457 1428 2452 1440 2446 1452 2441 1464 2439 1477 2441 1490 2445 1502 2447 1515 2449 1528 2449 1541 2445 1554 2445 1566 2455 1576 2459 1588 2462 1601 2466 1614 2470 1626 2475 1638 2483 1649 2491 1659
17   2562 1605 2551 1598 2539 1590 2528 1583 2517 1575 2506 1567 2494 1559 2486 1549 2477 1539 2468 1528 2457 1521 2445 1514 2433 1507 2423 1499 2415 1489 2403 1481 2393 1473 2382 1464 2371 1458 2359 1458 2353 1470 2351 1483 2349 1496 2343 1509 2345 1522 2348 1535 2341 1547 2335 1558 2331 1571 2327 1584 2321 1597 2323 1609 2333 1615 2345 1619 2354 1629 2364 1638 2376 1644 2389 1649 2388 1662 2390 1674 2399 1685 2410 1690 2423 1690 2435 1684 2448 1679 2461 1681 2475 1683 2488 1686 2501 1690 2514 1694 2532 1762 2518 1769 2504 1777 2491 1787 2480 1798 2470 1810 2460 1823 2452 1837 2443 1851 2436 1865 2433 1880 2434 1896 2435 1912 2432 1928 2425 1942 2420 1957 2413 1972 2406 1986 2400 2001 2393 2015 2384 2028 2372 2039 2361 2051 2362 2062 2374 2073 2388 2073 2404 2070 2418 2063 2433 2057 2448 2051 2463 2045 2476 2037 2491 2032 2507 2028 2516 2015 2523 2001 2527 1985 2538 1974 2545 1960 2555 1948 2560 1935 2564 1920 2574 1907 2586 1897 2599 1888 2604 1872 2613 1861 2625 1851 2621 1835 2620 1819 2669 1813 2680 1821 2692 1828 2703 1836 2714 1844 2724 1853 2735 1861 2746 1869 2757 1877 2769 1885 2780 1892 2792 1899 2804 1905 2816 1911 2829 1916 2841 1921 2854 1926 2867 1931 2880 1936 2893 1939 2906 1943 2919 1946 2933 1948 2946 1950 2959 1948 2966 1937 2967 1924 2966 1911 2959 1899 2950 1889 2940 1880 2930 1870 2921 1860 2912 1849 2903 1839 2895 1829 2886 1818 2877 1808 2868 1798 2858 1788 2848 1779 2837 1771 2827 1762 2816 1754 2804 1746 2793 1739 2781 1733 2768 1728 2755 1724 2742 1721 2735 1664 2743 1653 2752 1642 2760 1631 2771 1621 2781 1612 2791 1603 2802 1593 2811 1583 2821 1573 2831 1563 2839 1552 2846 1541 2854 1529 2861 1517 2868 1505 2874 1493 2873 1479 2866 1468 2859 1457 2856 1444 2855 1430 2854 1416 2854 1402 2853 1388 2850 1374 2841 1368 2827 1365 2814 1370 2804 1378 2795 1389 2788 1401 2780 1412 2772 1424 2763 1434 2752 1444 2742 1453 2734 1464 2725 1475 2715 1484 2704 1493 2697 1505 2690 1517 2681 1527 2671 1538 2664 1549 2656 1561 2650 1573 2645 1586 2643 1600
18   2463 1578 2452 1570 2441 1562 2430 1554 2418 1546 2407 1538 2396 1530 2385 1522 2375 1512 2365 1502 2356 1493 2346 1483 2337 1473 2326 1465 2314 1457 2304 1448 2299 1436 2288 1428 2277 1419 2270 1408 2260 1404 2250 1410 2246 1423 2244 1437 2242 1451 2240 1464 2237 1477 2230 1489 2224 1501 2217 1514 2212 1527 2208 1540 2209 1552 2220 1559 2230 1565 2237 1576 2248 1584 2260 1592 2270 1601 2276 1612 2277 1626 2287 1635 2301 1633 2314 1631 2328 1632 2342 1633 2355 1636 2368 1640 2381 1644 2394 1649 2411 1722 2398 1729 2385 1738 2373 1746 2361 1755 2350 1765 2344 1779 2338 1792 2330 1805 2323 1818 2317 1832 2314 1846 2312 1861 2311 1876 2303 1889 2295 1901 2289 1915 2284 1929 2280 1944 2273 1957 2266 1970 2256 1981 2246 1992 2236 2003 2235 2016 2248 2015 2262 2011 2276 2006 2291 2002 2305 1999 2319 1993 2332 1986 2345 1979 2360 1977 2373 1971 2380 1959 2386 1945 2394 1933 2404 1921 2410 1908 2418 1895 2425 1882 2432 1869 2443 1859 2453 1848 2462 1836 2472 1825 2479 1812 2485 1798 2490 1784 2542 1775 2552 1783 2563 1792 2573 1800 2584 1808 2594 1815 2605 1823 2616 1830 2627 1838 2638 1845 2649 1853 2660 1860 2671 1867 2683 1873 2695 1878 2707 1884 2719 1888 2732 1893 2744 1898 2756 1903 2769 1908 2781 1912 2793 1918 2806 1923 2818 1927 2828 1919 2831 1908 2830 1895 2824 1883 2818 1871 2810 1860 2803 1849 2795 1839 2787 1828 2779 1818 2770 1808 2761 1798 2753 1788 2744 1778 2735 1768 2726 1759 2715 1750 2705 1742 2695 1734 2684 1726 2673 1719 2662 1712 2650 1707 2638 1701 2625 1697 2607 1631 2617 1622 2627 1613 2637 1604 2647 1595 2656 1586 2666 1577 2675 1567 2684 1558 2694 1549 2704 1540 2714 1532 2719 1519 2727 1509 2735 1499 2743 1488 2751 1477 2756 1466 2753 1454 2745 1444 2740 1432 2739 1419 2740 1405 2740 1392 2739 1379 2738 1366 2731 1357 2720 1354 2710 1363 2700 1372 2692 1383 2684 1393 2673 1401 2662 1409 2651 1416 2640 1424 2631 1434 2621 1442 2610 1450 2602 1460 2593 1470 2583 1479 2577 1490 2570 1502 2562 1513 2553 1522 2544 1532 2538 1543 2532 1555 2529 1568
19   2603 1676 2597 1664 2591 1652 2585 1641 2580 1628 2575 1616 2570 1604 2561 1595 2550 1588 2537 1587 2523 1587 2510 1586 2497 1583 2485 1579 2472 1575 2459 1572 2446 1568 2433 1566 2420 1563 2407 1561 2394 1560 2381 1558 2367 1558 2354 1557 2341 1558 2330 1563 2329 1575 2334 1587 2344 1596 2353 1605 2363 1615 2372 1624 2381 1633 2391 1643 2400 1652 2410 1661 2420 1670 2429 1680 2439 1689 2449 1697 2460 1705 2471 1712 2482 1719 2494 1726 2505 1733 2516 1740 2527 1747 2539 1754 2551 1758 2564 1762 2579 1813 2569 1823 2559 1833 2549 1843 2539 1853 2530 1863 2521 1874 2516 1887 2512 1901 2509 1914 2505 1927 2498 1940 2489 1950 2479 1960 2468 1969 2457 1977 2444 1983 2446 1990 2459 1993 2470 2000 2478 2010 2489 2019 2500 2029 2510 2037 2521 2046 2532 2056 2542 2065 2553 2074 2565 2074 2570 2061 2577 2049 2586 2038 2596 2028 2606 2018 2615 2008 2626 1999 2638 1991 2648 1982 2660 1974 2673 1969 2681 1958 2688 1946 2695 1934 2696 1923 2685 1914 2675 1905 2666 1894 2658 1883 2658 1869 2660 1855 2727 1829 2738 1834 2749 1839 2759 1844 2770 1849 2782 1853 2793 1857 2804 1862 2815 1866 2826 1871 2836 1877 2847 1882 2859 1884 2870 1886 2882 1886 2894 1885 2906 1883 2918 1880 2929 1877 2940 1881 2950 1875 2960 1868 2969 1860 2977 1851 2974 1840 2974 1828 2973 1816 2967 1807 2957 1802 2959 1790 2963 1779 2967 1768 2962 1757 2952 1751 2941 1747 2929 1745 2917 1744 2905 1743 2893 1742 2882 1739 2870 1736 2859 1732 2849 1726 2839 1720 2830 1712 2818 1711 2807 1713 2795 1715 2783 1718 2772 1722 2763 1675 2773 1666 2783 1657 2793 1648 2804 1641 2812 1632 2811 1619 2816 1606 2819 1593 2822 1580 2824 1567 2826 1553 2829 1540 2831 1527 2833 1514 2834 1501 2835 1487 2834 1474 2833 1461 2832 1447 2831 1434 2829 1421 2830 1407 2821 1400 2812 1392 2803 1382 2794 1382 2788 1394 2782 1405 2776 1417 2769 1429 2761 1439 2752 1450 2744 1460 2735 1470 2726 1480 2720 1492 2711 1501 2703 1510 2698 1523 2691 1534 2683 1545 2675 1556 2667 1567 2660 1578 2654 1589 2654 1603 2654 1616 2654 1630 2653 1643
20   2618 1642 2614 1629 2610 1616 2608 1603 2606 1590 2603 1578 2597 1566 2588 1556 2576 1550 2563 1547 2550 1544 2537 1541 2525 1537 2512 1532 2500 1527 2488 1522 2475 1517 2463 1511 2451 1506 2439 1501 2426 1496 2414 1492 2401 1489 2388 1486 2374 1486 2361 1487 2359 1498 2362 1511 2369 1522 2376 1533 2384 1544 2392 1555 2400 1565 2408 1576 2415 1588 2422 1599 2430 1609 2438 1620 2447 1629 2457 1638 2468 1647 2478 1655 2488 1664 2498 1673 2507 1682 2517 1692 2527 1699 2539 1706 2550 1712 2562 1719 2572 1774 2561 1782 2550 1790 2540 1800 2531 1810 2520 1819 2509 1828 2500 1837 2494 1850 2488 1862 2482 1875 2474 1886 2465 1896 2453 1902 2443 1911 2433 1921 2420 1927 2410 1933 2422 1939 2434 1946 2445 1955 2454 1965 2463 1976 2472 1986 2481 1997 2490 2007 2499 2017 2508 2028 2519 2034 2528 2024 2538 2014 2548 2005 2559 1996 2569 1987 2581 1980 2591 1971 2600 1960 2612 1955 2625 1951 2638 1946 2650 1939 2661 1931 2667 1919 2671 1906 2663 1895 2656 1883 2651 1871 2646 1858 2651 1845 2656 1832 2723 1810 2732 1818 2740 1826 2750 1833 2760 1840 2770 1845 2781 1851 2791 1855 2802 1860 2810 1869 2818 1877 2829 1881 2840 1885 2852 1888 2863 1889 2875 1889 2887 1889 2899 1887 2910 1889 2922 1890 2934 1890 2943 1882 2951 1874 2958 1864 2956 1854 2957 1844 2959 1832 2957 1821 2954 1810 2955 1799 2960 1788 2961 1776 2960 1764 2949 1761 2938 1757 2927 1753 2916 1749 2904 1747 2893 1744 2881 1740 2871 1735 2860 1730 2850 1724 2842 1715 2833 1709 2821 1707 2809 1708 2798 1710 2786 1711 2774 1712 2764 1666 2777 1660 2789 1654 2802 1648 2814 1642 2825 1633 2834 1623 2833 1609 2836 1597 2844 1585 2849 1572 2854 1559 2858 1545 2862 1532 2866 1518 2869 1505 2873 1491 2875 1477 2877 1464 2878 1450 2879 1436 2878 1422 2877 1408 2878 1394 2867 1391 2859 1380 2852 1368 2843 1379 2835 1391 2828 1403 2820 1415 2810 1425 2800 1434 2789 1443 2779 1452 2770 1463 2761 1474 2750 1482 2738 1489 2731 1501 2722 1512 2713 1523 2703 1533 2695 1543 2687 1555 2679 1566 2676 1580 2674 1594 2676 1608 2672 1620
21   2508 1780 2497 1786 2486 1792 2474 1796 2462 1798 2449 1799 2437 1803 2425 1807 2413 1809 2400 1810 2388 1811 2379 1818 2373 1829 2366 1840 2358 1849 2347 1856 2337 1863 2328 1871 2320 1881 2311 1890 2300 1895 2293 1905 2295 1917 2303 1927 2308 1936 2304 1947 2312 1957 2324 1955 2336 1952 2349 1954 2361 1956 2373 1952 2385 1948 2397 1949 2410 1950 2422 1949 2435 1948 2448 1949 2459 1944 2469 1937 2480 1931 2491 1924 2501 1917 2512 1910 2521 1902 2532 1894 2542 1887 2550 1877 2558 1868 2566 1858 2629 1857 2629 1870 2632 1883 2637 1895 2644 1907 2650 1918 2657 1930 2665 1941 2671 1952 2677 1964 2685 1974 2695 1983 2707 1989 2720 1992 2732 1996 2743 2004 2753 2012 2764 2020 2776 2027 2787 2034 2798 2042 2810 2044 2822 2048 2832 2055 2844 2057 2850 2046 2846 2034 2841 2022 2846 2009 2851 1997 2853 1985 2847 1973 2840 1962 2832 1951 2826 1939 2817 1930 2808 1920 2798 1911 2787 1904 2775 1898 2767 1887 2759 1877 2749 1869 2739 1860 2730 1850 2722 1839 2715 1828 2708 1817 2696 1810 2685 1803 2697 1738 2709 1733 2721 1727 2734 1722 2747 1718 2759 1712 2769 1704 2782 1702 2793 1694 2801 1684 2806 1672 2814 1661 2823 1652 2832 1641 2839 1630 2846 1619 2854 1608 2862 1597 2871 1587 2879 1577 2890 1568 2898 1559 2899 1547 2894 1534 2888 1522 2882 1510 2876 1498 2866 1492 2853 1492 2841 1499 2830 1506 2818 1513 2807 1520 2796 1527 2786 1536 2775 1544 2764 1552 2753 1560 2742 1567 2732 1576 2722 1585 2712 1595 2701 1602 2690 1609 2682 1620 2672 1629 2661 1637 2652 1646 2644 1657 2636 1668 2592 1658 2585 1647 2577 1635 2569 1624 2562 1613 2554 1601 2546 1590 2538 1579 2529 1569 2520 1559 2512 1548 2503 1538 2493 1528 2485 1518 2476 1507 2468 1496 2460 1485 2452 1475 2439 1469 2426 1466 2414 1461 2403 1453 2392 1444 2381 1437 2367 1439 2366 1450 2367 1464 2371 1477 2376 1490 2379 1503 2382 1516 2385 1530 2389 1543 2393 1556 2397 1569 2401 1582 2406 1594 2413 1606 2417 1619 2421 1632 2423 1645 2427 1658 2434 1670 2442 1680 2454 1687 2467 1690 2480 1693 2492 1699 2503 1708 2513 1717
22   2562 1754 2550 1757 2538 1759 2526 1760 2513 1761 2502 1764 2490 1769 2479 1772 2467 1776 2455 1780 2444 1786 2435 1793 2430 1804 2424 1815 2413 1821 2403 1828 2394 1835 2384 1843 2374 1851 2364 1858 2354 1864 2348 1874 2347 1886 2356 1894 2360 1905 2363 1916 2370 1926 2380 1925 2391 1920 2404 1921 2416 1922 2428 1919 2439 1915 2452 1914 2464 1914 2476 1914 2489 1914 2501 1913 2513 1910 2523 1904 2534 1898 2544 1891 2554 1884 2564 1877 2575 1870 2585 1864 2593 1855 2602 1845 2610 1837 2619 1828 2675 1824 2679 1837 2683 1849 2689 1860 2695 1872 2702 1883 2708 1895 2714 1907 2720 1918 2726 1930 2734 1940 2743 1950 2754 1956 2766 1962 2778 1967 2790 1972 2802 1978 2813 1985 2823 1993 2834 2000 2846 2006 2858 2011 2870 2013 2880 2022 2892 2023 2900 2016 2901 2003 2895 1992 2897 1980 2900 1968 2903 1955 2897 1943 2891 1932 2884 1921 2877 1910 2868 1900 2860 1890 2850 1882 2839 1874 2829 1866 2820 1856 2811 1847 2801 1837 2792 1828 2783 1819 2774 1809 2766 1799 2758 1789 2750 1778 2739 1771 2746 1708 2757 1701 2769 1696 2782 1693 2795 1689 2807 1684 2816 1674 2829 1672 2841 1668 2850 1658 2855 1646 2863 1636 2872 1626 2880 1615 2887 1605 2895 1594 2903 1583 2910 1572 2919 1562 2927 1552 2936 1542 2945 1533 2950 1521 2951 1508 2945 1496 2938 1485 2929 1475 2919 1467 2907 1464 2896 1471 2884 1477 2872 1483 2861 1489 2850 1497 2839 1504 2827 1511 2817 1519 2806 1526 2795 1534 2785 1542 2774 1551 2764 1559 2753 1566 2743 1575 2734 1585 2724 1593 2713 1600 2703 1609 2695 1619 2689 1631 2640 1627 2634 1615 2628 1603 2620 1592 2612 1582 2604 1571 2595 1561 2587 1550 2581 1538 2575 1526 2565 1517 2555 1508 2545 1499 2535 1490 2527 1479 2519 1469 2512 1458 2505 1446 2492 1442 2480 1437 2468 1431 2456 1424 2445 1418 2433 1413 2420 1413 2416 1426 2419 1439 2422 1452 2427 1464 2432 1476 2436 1489 2439 1502 2443 1515 2448 1528 2452 1540 2458 1552 2463 1565 2465 1578 2466 1591 2471 1604 2476 1616 2481 1629 2487 1641 2498 1648 2510 1653 2522 1659 2534 1666 2546 1672 2558 1677 2570 1683
23   2492 1704 2479 1703 2466 1702 2454 1702 2441 1704 2428 1707 2416 1710 2403 1713 2391 1714 2378 1715 2366 1720 2355 1726 2345 1734 2335 1742 2325 1750 2315 1758 2305 1767 2297 1776 2290 1787 2281 1797 2272 1805 2264 1815 2258 1827 2252 1838 2245 1848 2237 1855 2241 1867 2251 1872 2264 1870 2276 1868 2289 1866 2301 1862 2314 1858 2325 1852 2336 1847 2349 1844 2362 1842 2374 1840 2387 1837 2399 1832 2411 1827 2423 1823 2435 1819 2447 1816 2460 1813 2472 1809 2485 1808 2497 1812 2508 1808 2519 1801 2569 1832 2569 1845 2571 1858 2574 1870 2576 1883 2579 1895 2575 1908 2574 1921 2578 1933 2584 1944 2589 1956 2590 1968 2591 1981 2593 1994 2596 2006 2600 2019 2602 2031 2606 2043 2612 2054 2615 2067 2614 2080 2614 2092 2626 2093 2638 2089 2651 2088 2657 2077 2666 2068 2677 2063 2688 2056 2699 2048 2706 2038 2709 2026 2713 2013 2717 2001 2719 1988 2720 1976 2715 1964 2711 1952 2710 1939 2710 1926 2706 1914 2703 1901 2699 1889 2695 1877 2691 1864 2689 1852 2686 1839 2683 1826 2680 1814 2673 1803 2694 1756 2708 1753 2722 1751 2735 1748 2749 1747 2763 1747 2777 1747 2791 1748 2805 1746 2818 1740 2827 1730 2839 1723 2852 1717 2864 1710 2877 1704 2890 1700 2903 1695 2916 1690 2929 1686 2943 1683 2957 1681 2964 1669 2972 1657 2983 1650 2993 1640 2996 1627 2994 1613 2983 1605 2970 1603 2956 1605 2943 1608 2929 1610 2915 1612 2901 1611 2887 1610 2873 1610 2859 1611 2845 1611 2831 1610 2817 1609 2803 1606 2789 1610 2776 1615 2763 1620 2751 1627 2738 1633 2725 1637 2711 1641 2698 1646 2685 1651 2611 1619 2606 1606 2601 1593 2597 1580 2593 1567 2588 1554 2585 1541 2583 1527 2580 1514 2577 1500 2573 1487 2569 1474 2565 1461 2564 1447 2557 1435 2551 1423 2546 1410 2542 1397 2539 1384 2535 1370 2533 1357 2534 1343 2526 1336 2517 1341 2512 1354 2500 1359 2488 1365 2476 1373 2464 1380 2452 1386 2451 1399 2451 1413 2450 1426 2446 1440 2445 1453 2445 1467 2447 1481 2450 1494 2452 1508 2456 1521 2461 1534 2465 1547 2470 1560 2474 1573 2479 1586 2485 1598 2491 1611 2497 1623 2505 1633 2516 1642
24   2570 1668 2557 1666 2545 1664 2532 1662 2520 1661 2507 1662 2494 1662 2481 1660 2469 1658 2456 1658 2444 1659 2431 1662 2419 1667 2408 1672 2397 1678 2386 1685 2375 1692 2364 1699 2354 1706 2342 1708 2329 1707 2323 1718 2314 1727 2304 1736 2295 1744 2286 1752 2286 1761 2297 1768 2308 1774 2320 1774 2333 1774 2346 1775 2359 1774 2371 1773 2384 1774 2397 1775 2410 1775 2422 1774 2435 1774 2448 1774 2461 1773 2473 1772 2486 1773 2499 1774 2511 1776 2524 1777 2537 1778 2549 1779 2562 1777 2574 1773 2614 1818 2613 1831 2612 1845 2612 1858 2611 1872 2607 1884 2601 1896 2598 1909 2597 1922 2598 1936 2599 1949 2597 1962 2596 1976 2597 1989 2596 2002 2595 2016 2593 2029 2591 2042 2596 2055 2596 2068 2589 2079 2590 2090 2600 2093 2613 2091 2626 2090 2637 2082 2649 2076 2662 2075 2675 2073 2686 2066 2696 2057 2702 2046 2707 2033 2715 2022 2722 2011 2722 1998 2719 1985 2722 1972 2726 1960 2726 1946 2724 1933 2723 1920 2726 1906 2727 1893 2727 1880 2728 1866 2730 1853 2730 1840 2724 1827 2719 1815 2764 1780 2778 1783 2792 1786 2807 1789 2821 1791 2835 1796 2848 1801 2862 1804 2876 1803 2890 1798 2903 1792 2917 1789 2932 1787 2946 1786 2961 1785 2975 1783 2990 1782 3004 1780 3018 1781 3032 1779 3044 1771 3057 1764 3070 1757 3080 1747 3087 1735 3087 1721 3077 1713 3063 1709 3049 1706 3034 1704 3020 1703 3005 1702 2991 1700 2977 1697 2963 1694 2949 1689 2936 1682 2923 1676 2910 1670 2895 1670 2881 1671 2866 1672 2852 1673 2838 1675 2823 1675 2809 1673 2794 1673 2780 1673 2769 1681 2760 1692 2713 1629 2713 1615 2713 1601 2713 1587 2713 1573 2712 1558 2712 1544 2713 1530 2714 1516 2715 1502 2716 1488 2716 1474 2717 1460 2719 1446 2714 1433 2710 1419 2712 1405 2713 1391 2715 1377 2716 1363 2717 1349 2722 1336 2713 1328 2701 1330 2690 1338 2676 1342 2662 1344 2648 1347 2635 1350 2627 1362 2620 1374 2613 1386 2605 1398 2601 1411 2599 1425 2596 1439 2596 1453 2595 1467 2595 1481 2595 1495 2595 1509 2595 1523 2597 1537 2598 1551 2600 1565 2603 1579 2606 1593 2610 1606 2617 1619 2624 1631
25   2629 1790 2620 1799 2611 1808 2602 1818 2594 1827 2585 1837 2577 1847 2569 1857 2560 1866 2550 1875 2542 1885 2534 1895 2526 1905 2518 1915 2509 1924 2501 1935 2495 1946 2489 1957 2480 1966 2471 1975 2461 1984 2452 1993 2444 2003 2440 2014 2446 2025 2458 2025 2471 2024 2484 2023 2497 2021 2510 2023 2522 2022 2534 2018 2546 2012 2556 2005 2567 1998 2577 1990 2587 1981 2597 1973 2606 1965 2617 1957 2627 1949 2636 1940 2643 1929 2651 1919 2658 1908 2665 1897 2672 1887 2677 1875 2681 1862 2684 1850 2751 1855 2754 1866 2756 1878 2759 1889 2760 1901 2762 1912 2770 1921 2774 1932 2778 1943 2779 1954 2778 1966 2780 1978 2790 1983 2801 1988 2812 1992 2823 1996 2832 2003 2842 2010 2851 2017 2861 2023 2871 2030 2881 2036 2891 2041 2901 2047 2912 2052 2923 2052 2928 2045 2927 2034 2925 2022 2922 2011 2919 2000 2916 1988 2913 1977 2910 1966 2905 1955 2900 1945 2895 1934 2889 1924 2883 1913 2877 1903 2871 1893 2865 1883 2859 1874 2852 1864 2846 1854 2840 1844 2833 1834 2828 1824 2822 1814 2813 1806 2817 1713 2825 1707 2833 1702 2843 1701 2853 1700 2863 1698 2872 1696 2882 1694 2891 1691 2901 1689 2911 1687 2920 1685 2930 1683 2939 1679 2948 1675 2957 1673 2966 1669 2971 1660 2970 1652 2964 1644 2959 1636 2957 1626 2959 1617 2964 1609 2966 1599 2965 1591 2956 1586 2947 1584 2938 1587 2928 1589 2918 1590 2909 1590 2899 1590 2889 1590 2879 1592 2870 1595 2861 1591 2852 1594 2844 1598 2835 1604 2827 1610 2819 1615 2811 1621 2803 1626 2794 1630 2787 1637 2779 1644 2772 1650 2765 1657 2757 1663 2695 1660 2686 1650 2677 1641 2668 1631 2660 1620 2650 1611 2640 1603 2630 1594 2620 1585 2611 1576 2601 1566 2590 1560 2578 1554 2566 1548 2554 1542 2544 1534 2533 1526 2524 1516 2512 1511 2499 1508 2488 1502 2475 1502 2462 1504 2451 1510 2444 1518 2453 1527 2458 1540 2461 1553 2470 1562 2471 1572 2461 1578 2452 1587 2457 1599 2465 1609 2477 1613 2488 1621 2498 1629 2509 1637 2519 1646 2531 1652 2542 1659 2552 1668 2562 1676 2572 1685 2584 1690 2597 1691 2605 1700 2614 1710 2624 1719 2634 1727
26   2517 1778 2507 1786 2498 1795 2491 1805 2483 1815 2474 1824 2465 1833 2455 1841 2445 1849 2438 1859 2431 1869 2422 1878 2413 1887 2404 1896 2395 1905 2387 1915 2379 1925 2371 1935 2363 1946 2354 1955 2345 1964 2337 1973 2328 1982 2325 1993 2328 2004 2340 2005 2353 2003 2365 2002 2377 2006 2390 2007 2403 2006 2415 2002 2426 1997 2437 1990 2448 1984 2458 1977 2469 1969 2478 1961 2487 1952 2497 1944 2508 1938 2518 1930 2525 1920 2532 1909 2539 1899 2547 1888 2554 1877 2560 1866 2565 1855 2570 1843 2635 1845 2638 1857 2641 1868 2644 1880 2646 1892 2647 1903 2652 1914 2657 1925 2663 1936 2666 1946 2661 1957 2661 1969 2667 1978 2678 1982 2690 1985 2701 1989 2711 1996 2721 2002 2731 2010 2740 2018 2749 2025 2759 2032 2769 2038 2780 2044 2789 2051 2802 2050 2809 2045 2809 2033 2807 2022 2803 2010 2801 1999 2800 1987 2799 1975 2795 1963 2792 1952 2788 1940 2782 1930 2775 1920 2769 1909 2763 1899 2757 1889 2751 1878 2745 1868 2739 1857 2733 1847 2727 1837 2721 1826 2713 1817 2705 1808 2697 1799 2706 1712 2713 1704 2721 1697 2731 1695 2741 1693 2752 1693 2762 1694 2772 1692 2782 1689 2792 1686 2803 1684 2813 1681 2823 1677 2833 1674 2842 1669 2852 1665 2862 1668 2872 1666 2874 1660 2868 1651 2862 1642 2856 1634 2853 1624 2856 1614 2862 1606 2863 1595 2861 1585 2854 1581 2844 1583 2833 1584 2823 1584 2812 1585 2801 1585 2791 1585 2780 1585 2770 1585 2759 1587 2749 1588 2739 1591 2730 1597 2721 1603 2712 1608 2703 1613 2694 1619 2685 1624 2676 1630 2668 1637 2660 1644 2652 1651 2644 1658 2586 1652 2579 1641 2573 1630 2565 1619 2556 1609 2547 1600 2538 1591 2529 1581 2519 1572 2510 1563 2500 1554 2490 1546 2480 1538 2468 1532 2457 1525 2446 1518 2435 1511 2425 1503 2417 1493 2406 1487 2393 1485 2380 1483 2367 1484 2354 1486 2345 1494 2352 1505 2358 1517 2364 1528 2369 1540 2371 1552 2359 1556 2354 1567 2357 1579 2366 1588 2377 1595 2388 1603 2398 1611 2408 1619 2419 1627 2429 1634 2440 1642 2451 1649 2459 1659 2467 1668 2479 1674 2491 1678 2499 1688 2505 1699 2517 1704 2529 1709
27   2602 1697 2591 1697 2581 1698 2570 1700 2560 1704 2550 1707 2540 1711 2530 1714 2519 1716 2509 1718 2498 1720 2488 1722 2478 1726 2468 1730 2458 1734 2448 1738 2438 1742 2429 1747 2419 1751 2410 1756 2401 1762 2392 1768 2384 1775 2376 1783 2373 1791 2380 1798 2391 1800 2401 1802 2412 1804 2422 1807 2432 1811 2442 1815 2452 1818 2463 1820 2473 1821 2484 1822 2494 1821 2505 1819 2515 1817 2526 1815 2537 1814 2547 1813 2558 1812 2568 1810 2579 1809 2590 1807 2600 1805 2610 1803 2620 1798 2630 1794 2689 1817 2693 1828 2698 1839 2702 1850 2706 1861 2710 1872 2714 1883 2718 1894 2722 1906 2725 1917 2730 1928 2735 1939 2740 1949 2747 1959 2754 1968 2756 1979 2754 1991 2760 2000 2767 2010 2776 2016 2788 2015 2799 2017 2808 2024 2818 2030 2829 2036 2839 2039 2850 2035 2851 2025 2849 2014 2846 2002 2844 1991 2841 1979 2837 1968 2830 1959 2828 1948 2828 1936 2827 1924 2826 1912 2823 1901 2819 1890 2815 1879 2809 1869 2803 1858 2798 1848 2795 1837 2792 1825 2788 1814 2783 1803 2778 1793 2773 1782 2784 1728 2794 1725 2805 1722 2815 1720 2825 1717 2836 1714 2846 1711 2856 1708 2866 1704 2877 1701 2887 1698 2897 1694 2907 1691 2917 1686 2926 1681 2936 1676 2945 1671 2954 1666 2964 1661 2973 1656 2983 1650 2992 1645 3001 1639 3003 1630 2996 1625 2986 1622 2975 1620 2965 1618 2954 1617 2944 1617 2933 1616 2922 1616 2912 1614 2901 1612 2890 1610 2880 1609 2869 1610 2858 1610 2848 1610 2837 1611 2826 1612 2816 1614 2805 1616 2795 1618 2784 1620 2774 1622 2763 1625 2753 1628 2744 1633 2734 1638 2724 1631 2722 1620 2720 1610 2718 1599 2716 1588 2711 1579 2703 1570 2696 1562 2689 1554 2682 1546 2675 1538 2667 1529 2660 1521 2653 1513 2645 1505 2639 1496 2632 1487 2626 1478 2619 1470 2612 1462 2604 1454 2597 1446 2588 1440 2579 1433 2570 1427 2561 1423 2556 1430 2558 1440 2560 1451 2561 1462 2561 1473 2562 1484 2561 1495 2561 1506 2565 1516 2568 1526 2571 1537 2573 1547 2576 1558 2578 1569 2581 1579 2586 1589 2590 1599 2595 1609 2599 1619 2603 1629 2606 1640 2610 1650 2615 1660 2619 1670
28   2458 1721 2448 1722 2438 1723 2431 1728 2425 1737 2416 1740 2406 1743 2396 1745 2386 1748 2376 1750 2366 1752 2356 1756 2347 1760 2337 1764 2328 1769 2320 1775 2312 1781 2303 1787 2295 1793 2286 1798 2278 1804 2269 1810 2262 1818 2256 1825 2250 1834 2257 1840 2267 1842 2277 1844 2287 1846 2297 1848 2307 1850 2317 1852 2327 1853 2337 1854 2348 1854 2358 1855 2368 1854 2378 1853 2388 1850 2398 1848 2408 1845 2418 1842 2428 1840 2438 1838 2448 1836 2458 1833 2467 1829 2476 1823 2484 1816 2492 1810 2550 1837 2556 1847 2562 1858 2567 1869 2573 1879 2578 1890 2583 1901 2588 1912 2592 1923 2598 1933 2604 1944 2611 1954 2615 1965 2620 1975 2629 1983 2635 1992 2634 2004 2638 2015 2646 2023 2657 2026 2669 2028 2681 2030 2691 2036 2702 2041 2712 2047 2723 2052 2730 2047 2731 2035 2728 2023 2725 2012 2723 2000 2721 1988 2715 1978 2708 1968 2705 1957 2703 1945 2702 1933 2699 1921 2697 1910 2692 1899 2685 1889 2679 1879 2673 1868 2667 1858 2662 1847 2656 1837 2650 1826 2644 1816 2637 1806 2631 1796 2643 1751 2654 1748 2664 1746 2675 1743 2684 1737 2693 1731 2703 1726 2713 1722 2724 1719 2734 1716 2745 1712 2755 1708 2765 1705 2776 1701 2785 1696 2795 1690 2804 1684 2813 1678 2822 1672 2831 1666 2841 1660 2850 1655 2860 1650 2867 1644 2859 1637 2848 1636 2837 1635 2826 1634 2815 1633 2805 1632 2794 1631 2783 1630 2772 1628 2761 1627 2750 1625 2739 1627 2728 1628 2718 1630 2707 1631 2696 1633 2685 1634 2674 1635 2663 1637 2652 1638 2641 1640 2631 1644 2621 1648 2611 1653 2602 1659 2593 1665 2579 1658 2578 1648 2577 1638 2576 1628 2574 1618 2568 1609 2563 1600 2555 1594 2548 1587 2542 1578 2535 1571 2527 1564 2520 1557 2515 1549 2509 1540 2503 1532 2497 1524 2489 1518 2482 1510 2475 1503 2468 1496 2461 1488 2454 1481 2446 1475 2437 1470 2428 1465 2419 1467 2418 1477 2419 1487 2422 1497 2424 1506 2424 1517 2424 1527 2423 1537 2424 1547 2428 1556 2430 1566 2432 1576 2435 1586 2438 1596 2442 1605 2445 1615 2448 1624 2452 1634 2455 1644 2459 1653 2463 1662 2469 1670 2477 1677 2485 1683
29   2570 1622 2562 1615 2553 1608 2545 1601 2550 1592 2556 1583 2549 1574 2542 1566 2533 1567 2522 1571 2512 1572 2501 1572 2490 1572 2479 1569 2468 1567 2458 1564 2447 1561 2436 1561 2425 1562 2414 1562 2403 1561 2392 1560 2382 1557 2371 1554 2360 1557 2350 1561 2350 1569 2355 1579 2360 1589 2361 1600 2363 1610 2372 1616 2382 1621 2391 1626 2399 1634 2408 1641 2416 1649 2424 1656 2432 1664 2440 1671 2448 1678 2457 1685 2465 1692 2474 1699 2482 1706 2491 1713 2500 1719 2509 1725 2520 1728 2530 1732 2558 1763 2550 1771 2542 1779 2531 1782 2521 1787 2511 1793 2506 1801 2510 1811 2514 1822 2511 1833 2508 1844 2504 1855 2502 1866 2500 1877 2498 1888 2495 1899 2491 1910 2487 1921 2485 1932 2484 1943 2483 1954 2485 1965 2490 1975 2496 1985 2505 1991 2515 1997 2526 2000 2537 2001 2548 2002 2559 2001 2569 1995 2579 1990 2582 1979 2586 1968 2592 1958 2597 1948 2602 1938 2609 1929 2615 1919 2621 1910 2629 1902 2638 1894 2645 1886 2649 1875 2653 1864 2657 1854 2653 1843 2649 1833 2648 1821 2647 1810 2697 1780 2705 1788 2713 1796 2721 1803 2729 1811 2738 1817 2748 1821 2759 1826 2769 1830 2779 1835 2788 1841 2798 1847 2807 1853 2817 1858 2826 1864 2837 1868 2847 1873 2857 1877 2867 1881 2878 1884 2889 1887 2899 1887 2909 1881 2918 1876 2925 1867 2932 1858 2934 1848 2932 1837 2931 1826 2924 1817 2918 1808 2911 1799 2904 1791 2897 1782 2891 1773 2886 1763 2879 1754 2869 1749 2860 1744 2850 1738 2839 1734 2829 1731 2818 1728 2808 1724 2797 1721 2787 1717 2777 1712 2767 1707 2756 1705 2745 1703 2741 1635 2746 1626 2750 1617 2755 1607 2760 1598 2765 1589 2770 1580 2775 1571 2780 1562 2783 1552 2786 1542 2789 1532 2792 1522 2795 1512 2798 1502 2800 1492 2803 1482 2804 1472 2803 1462 2798 1453 2791 1445 2783 1440 2773 1436 2764 1432 2754 1428 2745 1424 2735 1421 2725 1423 2714 1424 2705 1427 2695 1432 2686 1437 2679 1444 2671 1452 2667 1461 2663 1470 2659 1480 2656 1490 2654 1500 2653 1510 2652 1521 2649 1530 2643 1539 2641 1549 2640 1559 2635 1567 2628 1575 2633 1584 2638 1593 2643 1602
30   2561 1634 2553 1626 2546 1619 2541 1610 2537 1600 2533 1590 2530 1580 2522 1573 2512 1572 2502 1574 2491 1576 2481 1576 2470 1574 2459 1573 2449 1571 2439 1569 2428 1567 2417 1566 2407 1564 2396 1563 2386 1563 2375 1561 2365 1559 2355 1556 2349 1563 2352 1573 2356 1583 2360 1592 2360 1603 2366 1610 2374 1618 2382 1625 2390 1632 2397 1639 2405 1647 2413 1654 2420 1662 2428 1669 2436 1676 2444 1683 2452 1690 2460 1697 2468 1705 2475 1712 2482 1720 2491 1727 2500 1731 2510 1733 2519 1728 2529 1723 2542 1764 2537 1773 2526 1776 2516 1780 2506 1786 2497 1793 2495 1804 2497 1814 2498 1825 2496 1836 2493 1847 2490 1858 2486 1869 2482 1879 2478 1890 2475 1900 2473 1911 2471 1923 2468 1934 2467 1944 2468 1955 2466 1966 2472 1975 2478 1985 2487 1992 2497 1996 2508 1998 2519 1997 2530 1996 2541 1992 2548 1983 2554 1974 2556 1963 2561 1954 2570 1947 2573 1936 2579 1927 2586 1918 2591 1908 2600 1902 2610 1896 2618 1889 2623 1878 2628 1868 2627 1857 2625 1846 2626 1835 2624 1824 2621 1814 2617 1803 2672 1784 2679 1793 2686 1800 2696 1805 2707 1809 2717 1814 2726 1819 2736 1824 2746 1830 2756 1835 2765 1841 2774 1848 2782 1855 2792 1860 2801 1866 2811 1872 2821 1876 2831 1879 2840 1886 2851 1887 2862 1889 2872 1894 2881 1888 2890 1881 2899 1875 2905 1866 2909 1855 2904 1845 2900 1835 2895 1825 2891 1815 2885 1805 2879 1796 2873 1787 2868 1777 2860 1769 2853 1761 2844 1755 2834 1750 2824 1744 2814 1740 2804 1736 2793 1732 2783 1728 2773 1724 2763 1719 2752 1716 2742 1712 2731 1714 2720 1716 2718 1656 2724 1647 2730 1639 2736 1630 2741 1622 2747 1613 2753 1604 2759 1596 2763 1586 2767 1577 2771 1567 2774 1557 2776 1547 2778 1537 2781 1527 2784 1517 2787 1507 2789 1497 2791 1486 2793 1476 2790 1467 2783 1459 2774 1454 2765 1450 2755 1446 2745 1444 2735 1441 2725 1441 2714 1443 2704 1444 2694 1446 2686 1451 2676 1453 2669 1460 2666 1470 2667 1480 2664 1490 2659 1499 2655 1508 2653 1518 2651 1528 2647 1538 2641 1546 2634 1554 2627 1561 2626 1572 2626 1582 2628 1592 2629 1603 2631 1613
31   2505 1672 2495 1667 2485 1663 2474 1663 2463 1663 2452 1663 2441 1665 2430 1667 2419 1669 2409 1674 2399 1679 2390 1685 2381 1692 2373 1699 2363 1705 2353 1710 2344 1716 2335 1722 2326 1729 2317 1736 2312 1745 2311 1756 2309 1765 2301 1773 2302 1779 2313 1781 2324 1782 2335 1783 2346 1784 2357 1785 2368 1783 2379 1782 2390 1780 2401 1779 2412 1778 2423 1779 2435 1779 2446 1780 2457 1780 2468 1783 2478 1785 2489 1788 2500 1791 2511 1793 2522 1795 2529 1792 2530 1781 2532 1771 2538 1761 2544 1752 2604 1786 2603 1797 2602 1808 2600 1819 2597 1830 2595 1841 2594 1852 2594 1863 2602 1870 2611 1877 2619 1884 2628 1891 2638 1897 2647 1904 2656 1910 2664 1917 2673 1924 2681 1932 2690 1938 2700 1943 2710 1949 2720 1954 2731 1954 2740 1951 2748 1943 2747 1933 2757 1932 2767 1930 2773 1920 2779 1911 2781 1901 2774 1893 2770 1883 2766 1872 2766 1861 2765 1850 2765 1839 2765 1828 2764 1817 2763 1806 2762 1795 2759 1784 2756 1773 2748 1767 2737 1763 2728 1758 2718 1752 2709 1745 2698 1745 2687 1744 2713 1690 2724 1691 2734 1691 2745 1693 2754 1698 2763 1703 2773 1704 2784 1701 2794 1699 2801 1691 2807 1682 2813 1674 2819 1665 2824 1656 2825 1645 2829 1636 2834 1626 2839 1617 2844 1607 2848 1598 2853 1588 2858 1579 2863 1570 2869 1560 2874 1551 2878 1541 2870 1536 2860 1533 2849 1532 2838 1532 2828 1532 2817 1531 2806 1531 2796 1531 2785 1531 2774 1530 2764 1530 2753 1530 2743 1531 2732 1529 2722 1526 2713 1532 2703 1532 2693 1530 2684 1536 2676 1543 2672 1552 2672 1563 2671 1573 2671 1584 2646 1556 2644 1545 2642 1535 2640 1525 2635 1515 2630 1505 2624 1497 2615 1491 2608 1483 2600 1476 2593 1468 2583 1466 2577 1458 2571 1449 2561 1446 2551 1442 2542 1435 2535 1427 2527 1420 2518 1415 2511 1408 2506 1402 2499 1410 2493 1419 2487 1428 2482 1437 2480 1448 2479 1458 2478 1469 2474 1479 2471 1489 2467 1499 2463 1509 2461 1519 2459 1530 2458 1541 2457 1551 2452 1560 2446 1569 2443 1579 2442 1590 2450 1595 2461 1598 2471 1601 2481 1604 2491 1608 2501 1612 2511 1615 2522 1618 2532 1620
32   2475 1687 2464 1684 2453 1681 2442 1678 2431 1677 2421 1681 2410 1685 2399 1687 2388 1689 2377 1690 2366 1692 2356 1699 2348 1707 2339 1712 2328 1717 2318 1722 2308 1726 2298 1731 2288 1737 2279 1744 2273 1753 2270 1764 2263 1771 2256 1779 2257 1788 2268 1791 2279 1793 2290 1794 2301 1797 2311 1802 2322 1801 2334 1799 2345 1797 2356 1798 2367 1798 2379 1799 2390 1800 2401 1801 2412 1803 2424 1804 2435 1806 2446 1809 2456 1812 2466 1819 2475 1824 2485 1821 2488 1810 2490 1799 2495 1789 2502 1780 2565 1812 2562 1823 2559 1833 2558 1844 2558 1855 2554 1865 2549 1874 2547 1885 2549 1895 2554 1905 2561 1913 2569 1921 2577 1928 2585 1935 2594 1942 2602 1949 2610 1956 2619 1964 2627 1971 2635 1978 2643 1986 2652 1992 2661 1998 2672 1998 2682 1996 2688 1988 2693 1980 2704 1977 2712 1970 2720 1963 2725 1953 2726 1943 2721 1934 2717 1924 2717 1913 2718 1902 2718 1891 2718 1880 2718 1869 2717 1858 2717 1847 2716 1836 2712 1826 2707 1817 2697 1815 2686 1812 2679 1804 2671 1795 2664 1787 2657 1779 2675 1734 2685 1736 2695 1737 2704 1741 2714 1745 2723 1748 2733 1751 2742 1754 2752 1751 2761 1747 2768 1740 2774 1732 2780 1724 2788 1718 2793 1710 2797 1701 2802 1692 2808 1684 2813 1675 2819 1667 2825 1658 2830 1650 2835 1641 2840 1632 2845 1623 2849 1614 2856 1607 2853 1597 2844 1594 2834 1592 2824 1590 2814 1588 2805 1586 2795 1584 2785 1583 2775 1582 2764 1581 2754 1581 2744 1580 2734 1580 2724 1579 2714 1578 2704 1576 2694 1577 2684 1576 2674 1575 2665 1578 2656 1582 2647 1587 2638 1592 2624 1595 2623 1584 2621 1574 2619 1563 2616 1552 2613 1542 2605 1535 2597 1527 2591 1518 2585 1509 2579 1501 2569 1496 2564 1487 2557 1479 2547 1474 2538 1469 2529 1462 2522 1454 2517 1445 2509 1437 2500 1433 2492 1438 2486 1447 2479 1455 2472 1464 2466 1473 2462 1483 2459 1493 2455 1503 2452 1514 2448 1524 2445 1534 2444 1545 2443 1556 2440 1566 2436 1576 2429 1585 2423 1593 2416 1602 2410 1610 2412 1621 2421 1625 2431 1628 2442 1631 2451 1635 2461 1640 2471 1645 2481 1649 2491 1653 2501 1657
33   2476 1688 2467 1691 2458 1695 2449 1698 2439 1699 2429 1698 2420 1698 2410 1697 2400 1698 2391 1700 2382 1703 2372 1705 2363 1708 2354 1711 2345 1716 2337 1721 2329 1726 2321 1732 2314 1739 2305 1743 2300 1749 2298 1758 2289 1762 2281 1768 2274 1774 2277 1782 2286 1787 2294 1791 2304 1793 2313 1795 2323 1797 2332 1799 2342 1802 2351 1804 2361 1807 2370 1809 2380 1808 2389 1808 2399 1807 2409 1807 2419 1806 2428 1805 2438 1804 2447 1802 2457 1801 2467 1799 2476 1797 2485 1794 2494 1790 2503 1786 2546 1799 2548 1809 2551 1819 2553 1830 2555 1840 2558 1850 2561 1860 2563 1870 2566 1880 2570 1890 2573 1900 2576 1910 2580 1920 2585 1929 2589 1939 2593 1948 2598 1958 2602 1967 2607 1977 2612 1986 2618 1994 2625 2002 2632 2009 2640 2017 2647 2020 2656 2013 2664 2007 2669 1998 2674 1989 2678 1979 2682 1970 2684 1959 2686 1949 2687 1939 2686 1928 2685 1918 2684 1907 2683 1897 2682 1887 2680 1876 2678 1866 2676 1856 2673 1846 2670 1836 2666 1826 2663 1816 2658 1806 2654 1797 2649 1787 2645 1778 2665 1720 2674 1716 2684 1713 2693 1709 2702 1706 2711 1702 2721 1699 2730 1695 2740 1692 2749 1689 2758 1684 2767 1680 2776 1676 2785 1671 2793 1667 2802 1662 2811 1657 2819 1652 2827 1645 2834 1638 2841 1631 2846 1623 2853 1616 2862 1611 2862 1603 2857 1595 2848 1591 2839 1587 2829 1584 2820 1580 2811 1576 2801 1575 2791 1576 2781 1576 2773 1581 2763 1582 2753 1584 2743 1585 2734 1587 2724 1590 2714 1593 2705 1597 2696 1601 2688 1606 2680 1613 2671 1617 2662 1619 2652 1622 2643 1626 2634 1630 2591 1605 2589 1595 2587 1585 2585 1575 2584 1565 2582 1555 2579 1545 2575 1536 2571 1526 2567 1517 2563 1508 2558 1499 2552 1491 2546 1483 2540 1474 2533 1467 2526 1460 2518 1453 2510 1446 2503 1439 2496 1432 2488 1426 2479 1421 2473 1413 2464 1411 2459 1419 2456 1429 2451 1438 2446 1447 2442 1456 2438 1466 2436 1475 2438 1485 2439 1495 2441 1505 2444 1515 2447 1525 2451 1534 2454 1544 2458 1553 2462 1562 2467 1572 2470 1581 2473 1591 2477 1601 2480 1610 2486 1618 2492 1626 2498 1635 2504 1643
34   2546 1684 2536 1685 2526 1686 2517 1688 2507 1691 2498 1693 2488 1693 2478 1692 2468 1693 2459 1696 2449 1699 2440 1702 2430 1704 2421 1706 2411 1709 2402 1712 2395 1719 2388 1726 2380 1732 2371 1736 2366 1743 2362 1752 2354 1757 2345 1762 2342 1771 2347 1779 2356 1784 2365 1786 2375 1789 2385 1791 2394 1793 2404 1796 2413 1798 2423 1800 2433 1801 2443 1802 2453 1802 2463 1802 2472 1801 2482 1800 2492 1799 2502 1798 2512 1796 2521 1793 2530 1790 2540 1788 2550 1787 2560 1787 2568 1784 2575 1777 2604 1793 2608 1803 2612 1813 2616 1823 2620 1833 2624 1843 2626 1854 2628 1864 2632 1874 2636 1884 2639 1895 2642 1905 2646 1915 2651 1925 2656 1934 2661 1944 2666 1954 2670 1963 2674 1973 2677 1984 2684 1991 2692 1998 2700 2006 2707 2014 2714 2021 2722 2015 2729 2006 2736 1998 2741 1989 2745 1979 2749 1969 2751 1958 2753 1947 2754 1937 2755 1926 2754 1915 2753 1904 2752 1894 2751 1883 2750 1872 2748 1862 2744 1852 2740 1842 2736 1832 2732 1822 2728 1812 2724 1802 2720 1792 2716 1782 2711 1772 2733 1729 2742 1724 2750 1719 2759 1713 2768 1709 2777 1704 2786 1699 2794 1694 2803 1689 2813 1686 2822 1682 2832 1679 2841 1675 2851 1671 2860 1668 2869 1663 2878 1658 2886 1652 2893 1646 2901 1639 2907 1631 2914 1624 2922 1617 2931 1613 2933 1604 2930 1595 2921 1590 2912 1586 2903 1582 2893 1579 2883 1577 2874 1573 2864 1571 2854 1572 2845 1574 2835 1577 2825 1578 2815 1579 2805 1582 2796 1585 2786 1589 2777 1593 2768 1598 2759 1602 2750 1607 2741 1611 2732 1615 2722 1618 2713 1621 2703 1624 2661 1604 2660 1594 2659 1583 2657 1573 2654 1563 2652 1553 2649 1543 2645 1534 2642 1524 2638 1514 2634 1505 2629 1495 2623 1487 2617 1479 2610 1471 2604 1462 2598 1454 2590 1448 2582 1441 2574 1435 2566 1428 2558 1421 2550 1415 2543 1409 2533 1410 2526 1417 2524 1427 2517 1435 2511 1443 2507 1453 2503 1462 2504 1472 2504 1483 2506 1493 2509 1503 2513 1512 2516 1522 2519 1532 2523 1542 2526 1552 2530 1561 2534 1571 2538 1580 2542 1590 2547 1599 2551 1609 2555 1618 2562 1626 2569 1633 2576 1641
35   2604 1823 2597 1830 2590 1838 2583 1845 2575 1853 2567 1859 2559 1864 2550 1870 2542 1876 2533 1881 2524 1886 2515 1892 2506 1897 2497 1902 2489 1907 2481 1914 2475 1922 2468 1930 2459 1936 2451 1941 2447 1951 2444 1961 2441 1970 2438 1980 2441 1990 2446 1999 2454 2004 2464 2007 2474 2008 2484 2008 2494 2005 2503 2001 2513 1997 2522 1992 2531 1987 2539 1981 2548 1976 2557 1971 2567 1967 2576 1964 2586 1959 2594 1953 2603 1948 2611 1942 2620 1936 2628 1931 2637 1925 2646 1919 2654 1913 2662 1907 2700 1923 2706 1933 2711 1943 2717 1952 2722 1962 2727 1973 2731 1983 2736 1993 2742 2003 2747 2013 2753 2023 2759 2032 2767 2041 2774 2049 2782 2058 2790 2066 2798 2074 2806 2082 2814 2090 2824 2095 2834 2100 2844 2105 2854 2111 2863 2117 2873 2122 2880 2120 2882 2109 2880 2099 2877 2088 2874 2077 2871 2066 2868 2055 2865 2044 2862 2033 2858 2023 2853 2013 2848 2002 2843 1992 2837 1983 2831 1973 2825 1963 2819 1954 2814 1944 2809 1934 2804 1923 2800 1913 2797 1902 2793 1891 2788 1881 2783 1871 2803 1802 2813 1794 2822 1786 2832 1777 2840 1768 2848 1758 2857 1749 2867 1742 2877 1734 2887 1726 2898 1719 2908 1711 2918 1704 2928 1696 2938 1688 2948 1681 2958 1673 2966 1663 2973 1652 2980 1642 2987 1631 2992 1620 2993 1607 2994 1595 2995 1582 2996 1569 2988 1565 2975 1565 2963 1568 2952 1574 2941 1580 2930 1587 2919 1593 2908 1599 2898 1607 2888 1615 2878 1622 2868 1630 2858 1637 2848 1645 2837 1652 2827 1659 2816 1666 2805 1673 2796 1681 2787 1690 2778 1698 2770 1708 2762 1718 2751 1724 2695 1722 2691 1710 2686 1699 2682 1687 2677 1676 2672 1664 2667 1653 2662 1642 2657 1630 2652 1619 2645 1608 2638 1598 2631 1588 2624 1578 2617 1567 2610 1557 2603 1546 2597 1536 2590 1525 2583 1515 2575 1506 2566 1497 2556 1490 2544 1488 2532 1487 2526 1497 2526 1509 2526 1522 2527 1534 2529 1546 2532 1558 2535 1570 2539 1582 2544 1593 2550 1605 2555 1616 2560 1627 2565 1639 2570 1650 2576 1661 2580 1673 2585 1684 2589 1696 2593 1708 2596 1720 2599 1732 2601 1744 2604 1756 2613 1765 2621 1774
36   2591 1777 2584 1785 2577 1793 2569 1802 2562 1809 2554 1817 2546 1825 2538 1832 2530 1839 2522 1846 2513 1853 2505 1860 2496 1867 2487 1872 2477 1874 2468 1880 2463 1890 2459 1900 2455 1910 2448 1917 2441 1924 2439 1935 2436 1946 2434 1956 2431 1967 2435 1976 2444 1981 2455 1982 2466 1982 2477 1980 2487 1976 2497 1972 2507 1967 2516 1961 2524 1955 2534 1949 2543 1943 2552 1937 2561 1931 2570 1925 2579 1919 2588 1912 2595 1905 2603 1897 2611 1889 2619 1882 2628 1876 2638 1871 2647 1865 2656 1859 2679 1862 2684 1874 2688 1885 2694 1896 2700 1907 2704 1918 2708 1930 2714 1941 2721 1952 2725 1963 2729 1975 2736 1985 2744 1995 2752 2004 2760 2014 2769 2023 2777 2032 2786 2040 2797 2048 2807 2055 2817 2062 2828 2067 2840 2072 2850 2078 2861 2085 2870 2091 2871 2079 2868 2066 2864 2055 2862 2043 2861 2030 2857 2018 2853 2007 2849 1995 2844 1983 2840 1972 2834 1961 2827 1950 2821 1939 2814 1929 2808 1918 2802 1907 2797 1896 2791 1885 2787 1873 2783 1861 2778 1850 2773 1838 2769 1827 2764 1815 2783 1756 2793 1749 2804 1742 2811 1732 2821 1725 2831 1718 2842 1712 2853 1705 2864 1700 2874 1694 2884 1686 2894 1678 2903 1670 2913 1662 2922 1653 2930 1645 2939 1636 2948 1627 2957 1619 2964 1608 2971 1598 2975 1586 2979 1574 2981 1562 2982 1550 2980 1538 2973 1529 2961 1530 2950 1535 2938 1540 2928 1547 2917 1553 2906 1560 2896 1566 2885 1573 2875 1580 2865 1587 2855 1594 2844 1601 2834 1608 2824 1615 2813 1622 2803 1629 2792 1635 2782 1642 2772 1649 2762 1656 2751 1663 2741 1671 2732 1679 2670 1672 2668 1660 2665 1649 2662 1638 2655 1629 2652 1618 2650 1606 2645 1595 2640 1585 2634 1575 2628 1565 2620 1556 2612 1547 2604 1539 2597 1529 2591 1519 2586 1509 2581 1498 2574 1488 2568 1478 2560 1470 2551 1463 2540 1460 2528 1457 2517 1455 2511 1464 2510 1476 2510 1487 2510 1499 2512 1510 2515 1522 2519 1533 2523 1544 2527 1555 2531 1566 2536 1576 2541 1587 2546 1598 2551 1608 2556 1619 2561 1629 2566 1640 2570 1651 2574 1662 2577 1674 2579 1685 2581 1697 2584 1708 2590 1718 2596 1728
37   2455 1711 2445 1713 2436 1716 2426 1718 2417 1722 2409 1728 2401 1734 2393 1740 2385 1745 2376 1749 2367 1753 2358 1757 2348 1759 2339 1762 2329 1765 2320 1768 2310 1771 2301 1774 2292 1776 2282 1779 2273 1783 2265 1789 2257 1795 2252 1802 2250 1812 2257 1817 2267 1816 2274 1822 2281 1829 2288 1836 2297 1839 2306 1843 2315 1847 2325 1850 2335 1849 2344 1848 2354 1846 2364 1844 2373 1842 2383 1839 2393 1837 2402 1834 2412 1832 2421 1828 2430 1824 2439 1820 2448 1816 2456 1810 2465 1805 2473 1800 2522 1830 2523 1840 2524 1850 2525 1860 2527 1870 2527 1880 2528 1889 2529 1899 2529 1909 2531 1919 2533 1929 2536 1938 2539 1948 2542 1957 2544 1967 2545 1977 2546 1987 2552 1995 2557 2003 2563 2012 2569 2020 2575 2028 2581 2035 2588 2042 2597 2045 2606 2043 2614 2037 2616 2027 2618 2018 2619 2008 2619 1998 2618 1988 2618 1978 2617 1968 2617 1958 2616 1948 2615 1938 2613 1928 2612 1919 2610 1909 2609 1899 2608 1889 2608 1879 2607 1869 2607 1859 2607 1849 2608 1839 2611 1830 2607 1821 2602 1812 2639 1769 2650 1768 2661 1767 2671 1766 2682 1765 2693 1765 2703 1763 2714 1761 2724 1758 2735 1756 2745 1754 2756 1751 2766 1748 2777 1745 2787 1742 2797 1738 2808 1736 2818 1736 2829 1735 2838 1730 2848 1724 2857 1719 2866 1714 2876 1709 2877 1698 2875 1689 2865 1684 2855 1679 2845 1676 2835 1673 2824 1670 2814 1668 2803 1665 2793 1663 2782 1660 2772 1657 2761 1655 2751 1654 2740 1653 2729 1652 2718 1651 2708 1650 2697 1649 2686 1649 2676 1651 2665 1654 2655 1657 2645 1662 2636 1667 2627 1673 2578 1648 2577 1638 2577 1629 2576 1619 2576 1610 2575 1600 2574 1591 2574 1581 2573 1572 2572 1562 2571 1553 2571 1543 2570 1534 2569 1524 2568 1515 2567 1505 2564 1496 2560 1488 2555 1480 2549 1472 2544 1464 2542 1455 2538 1447 2531 1441 2524 1440 2520 1448 2515 1457 2509 1465 2504 1473 2499 1481 2494 1489 2491 1498 2488 1507 2486 1516 2485 1526 2484 1535 2484 1545 2485 1554 2485 1564 2485 1573 2486 1583 2485 1592 2483 1602 2481 1611 2481 1621 2480 1630 2480 1640 2483 1649 2486 1658 2489 1667
38   2496 1697 2486 1698 2476 1699 2467 1700 2457 1702 2448 1705 2439 1709 2430 1712 2420 1716 2411 1719 2402 1722 2392 1725 2383 1729 2375 1733 2366 1737 2357 1741 2347 1744 2338 1747 2329 1751 2320 1755 2311 1759 2302 1763 2294 1768 2285 1773 2283 1782 2292 1783 2302 1784 2308 1791 2314 1799 2321 1805 2330 1810 2338 1814 2348 1818 2357 1819 2367 1821 2377 1822 2386 1821 2396 1820 2406 1819 2415 1816 2425 1814 2435 1812 2444 1810 2454 1807 2463 1805 2473 1804 2483 1802 2492 1802 2502 1801 2512 1801 2552 1821 2553 1831 2554 1841 2554 1851 2555 1861 2556 1871 2556 1880 2555 1890 2555 1900 2556 1910 2558 1920 2560 1930 2562 1939 2563 1949 2564 1959 2566 1969 2568 1979 2572 1988 2577 1996 2582 2005 2587 2014 2592 2022 2598 2030 2606 2035 2615 2041 2624 2040 2631 2034 2635 2025 2636 2015 2637 2006 2639 1996 2641 1986 2643 1976 2640 1967 2637 1957 2636 1948 2637 1938 2637 1928 2638 1918 2638 1908 2639 1898 2639 1888 2640 1878 2641 1868 2642 1858 2643 1848 2643 1839 2642 1829 2641 1819 2639 1809 2676 1773 2687 1774 2698 1774 2709 1775 2719 1773 2730 1770 2741 1768 2751 1765 2762 1763 2773 1761 2783 1759 2794 1758 2805 1756 2816 1755 2827 1754 2838 1752 2848 1751 2859 1749 2870 1747 2881 1744 2891 1742 2901 1738 2912 1734 2919 1727 2922 1716 2918 1708 2909 1702 2900 1696 2890 1692 2880 1687 2870 1683 2860 1679 2849 1675 2839 1673 2828 1671 2817 1670 2806 1668 2796 1666 2785 1664 2774 1662 2764 1660 2753 1657 2742 1656 2731 1656 2720 1655 2710 1658 2700 1662 2690 1667 2680 1673 2671 1678 2630 1649 2630 1639 2631 1629 2630 1619 2628 1610 2626 1600 2624 1590 2622 1580 2622 1571 2621 1561 2623 1551 2625 1541 2627 1532 2626 1522 2626 1512 2624 1502 2623 1492 2619 1483 2614 1475 2609 1466 2604 1457 2601 1448 2600 1438 2597 1429 2590 1426 2583 1433 2577 1440 2571 1448 2565 1456 2559 1464 2554 1473 2550 1482 2547 1491 2544 1500 2542 1510 2540 1520 2539 1530 2539 1540 2539 1550 2540 1560 2541 1569 2541 1579 2539 1589 2538 1599 2536 1609 2534 1619 2533 1628 2532 1638 2533 1648 2533 1658
39   2496 1699 2485 1700 2475 1701 2464 1702 2453 1703 2443 1705 2432 1708 2422 1711 2412 1714 2402 1719 2393 1725 2384 1730 2375 1736 2365 1741 2355 1745 2346 1750 2336 1755 2327 1760 2318 1766 2309 1772 2300 1778 2290 1782 2281 1787 2271 1792 2268 1800 2274 1808 2284 1813 2293 1818 2304 1822 2314 1825 2324 1828 2334 1831 2345 1832 2356 1833 2367 1833 2377 1833 2388 1831 2398 1829 2409 1827 2419 1825 2430 1822 2440 1819 2451 1817 2461 1814 2471 1810 2481 1805 2491 1803 2502 1802 2512 1798 2521 1793 2571 1815 2574 1822 2578 1830 2581 1837 2585 1844 2588 1852 2590 1860 2592 1868 2594 1876 2596 1883 2598 1891 2600 1899 2603 1907 2605 1915 2607 1923 2608 1931 2610 1939 2612 1946 2614 1954 2621 1957 2629 1959 2637 1961 2644 1959 2651 1955 2658 1950 2665 1946 2671 1941 2677 1936 2684 1931 2690 1926 2696 1920 2701 1914 2706 1907 2711 1901 2714 1894 2715 1885 2716 1877 2713 1870 2709 1863 2705 1856 2701 1849 2697 1842 2692 1835 2688 1828 2684 1821 2679 1815 2675 1808 2670 1801 2666 1794 2662 1787 2679 1743 2689 1743 2699 1743 2708 1743 2718 1743 2728 1741 2737 1739 2747 1737 2756 1735 2766 1732 2775 1730 2785 1730 2795 1729 2804 1728 2813 1724 2822 1720 2830 1715 2838 1710 2847 1705 2855 1701 2864 1696 2871 1690 2879 1684 2884 1676 2885 1668 2877 1663 2869 1658 2861 1653 2852 1648 2843 1644 2835 1640 2826 1635 2817 1633 2807 1633 2797 1633 2787 1633 2778 1634 2768 1635 2758 1635 2748 1636 2739 1637 2729 1640 2720 1643 2711 1646 2701 1648 2692 1649 2682 1651 2672 1653 2663 1654 2653 1655 2605 1629 2601 1618 2597 1608 2593 1597 2589 1587 2584 1577 2579 1567 2573 1557 2569 1547 2565 1536 2562 1526 2558 1515 2554 1505 2550 1494 2545 1484 2539 1475 2532 1466 2525 1457 2517 1449 2508 1442 2499 1435 2497 1425 2494 1415 2483 1410 2473 1406 2464 1410 2463 1421 2461 1432 2460 1443 2459 1455 2459 1466 2460 1477 2460 1488 2460 1500 2460 1511 2461 1522 2461 1533 2463 1544 2465 1555 2469 1566 2473 1576 2477 1587 2481 1597 2486 1608 2490 1618 2494 1628 2499 1638 2506 1647 2513 1656 2520 1665
40   2621 1671 2611 1673 2601 1675 2591 1677 2581 1680 2571 1683 2561 1686 2552 1690 2542 1694 2532 1697 2523 1702 2514 1707 2505 1712 2496 1716 2487 1721 2478 1726 2468 1731 2459 1735 2449 1738 2440 1742 2431 1747 2422 1753 2414 1759 2407 1767 2404 1776 2410 1783 2419 1788 2428 1791 2438 1794 2448 1797 2458 1800 2468 1802 2478 1804 2488 1805 2499 1806 2509 1807 2519 1806 2529 1805 2540 1804 2550 1802 2560 1798 2569 1795 2579 1792 2589 1789 2599 1786 2609 1784 2619 1783 2630 1782 2640 1781 2650 1780 2693 1792 2695 1800 2698 1809 2700 1817 2704 1825 2709 1833 2714 1840 2718 1848 2720 1856 2723 1864 2726 1873 2728 1881 2731 1890 2733 1898 2736 1906 2739 1915 2742 1923 2743 1932 2745 1940 2751 1947 2758 1951 2767 1953 2775 1952 2783 1948 2790 1943 2797 1938 2804 1933 2811 1927 2818 1921 2824 1916 2831 1910 2838 1905 2841 1897 2844 1888 2845 1880 2844 1871 2843 1862 2838 1855 2834 1848 2830 1839 2827 1831 2823 1824 2818 1816 2813 1809 2809 1801 2805 1794 2799 1787 2792 1781 2787 1774 2783 1766 2800 1730 2811 1730 2821 1729 2832 1729 2842 1728 2853 1727 2864 1725 2874 1724 2885 1723 2895 1722 2906 1721 2916 1719 2926 1716 2936 1719 2946 1717 2957 1714 2966 1708 2974 1702 2985 1702 2994 1698 3004 1694 3014 1689 3023 1684 3029 1676 3032 1666 3024 1660 3015 1655 3006 1649 2996 1646 2988 1640 2979 1634 2969 1630 2959 1626 2949 1626 2938 1626 2928 1625 2917 1625 2906 1625 2896 1625 2885 1625 2875 1626 2864 1627 2853 1628 2843 1631 2833 1633 2822 1633 2811 1633 2801 1633 2790 1635 2780 1637 2738 1612 2735 1602 2732 1591 2728 1581 2725 1570 2722 1560 2719 1549 2716 1539 2712 1528 2709 1518 2705 1508 2701 1498 2697 1487 2694 1477 2690 1467 2686 1457 2681 1447 2675 1438 2668 1429 2661 1420 2655 1411 2649 1403 2642 1394 2635 1386 2625 1381 2616 1385 2612 1394 2609 1405 2608 1416 2608 1427 2608 1438 2608 1448 2607 1459 2606 1470 2605 1481 2604 1492 2604 1503 2604 1514 2606 1525 2608 1535 2611 1546 2614 1556 2618 1567 2621 1577 2624 1588 2627 1598 2631 1608 2635 1619 2639 1629 2643 1639
41   2511 1646 2505 1654 2498 1662 2492 1670 2485 1678 2479 1686 2473 1694 2467 1702 2461 1711 2454 1718 2446 1725 2439 1732 2431 1738 2424 1745 2416 1752 2408 1758 2400 1764 2398 1774 2397 1784 2393 1794 2388 1802 2383 1811 2384 1821 2385 1831 2389 1840 2399 1843 2408 1847 2418 1848 2428 1846 2438 1845 2448 1843 2458 1840 2467 1835 2475 1830 2484 1825 2492 1819 2500 1812 2509 1806 2516 1799 2524 1793 2531 1786 2539 1779 2546 1772 2552 1763 2558 1755 2564 1747 2569 1738 2573 1729 2577 1719 2581 1710 2627 1718 2631 1727 2635 1735 2640 1744 2644 1753 2651 1760 2657 1767 2664 1774 2670 1781 2677 1789 2684 1795 2691 1801 2699 1808 2706 1814 2713 1820 2721 1826 2730 1831 2738 1836 2746 1841 2755 1843 2765 1844 2774 1844 2784 1845 2792 1840 2800 1834 2806 1827 2811 1819 2816 1811 2817 1801 2819 1791 2815 1783 2810 1775 2805 1766 2798 1759 2792 1753 2785 1746 2778 1739 2771 1732 2764 1725 2757 1718 2751 1711 2744 1704 2738 1697 2731 1690 2724 1683 2718 1676 2711 1669 2705 1661 2699 1654 2693 1646 2699 1620 2704 1610 2710 1601 2718 1594 2726 1587 2735 1580 2743 1573 2751 1566 2759 1559 2767 1551 2775 1544 2783 1537 2792 1530 2801 1525 2810 1519 2818 1512 2827 1506 2830 1496 2832 1485 2834 1475 2831 1465 2826 1456 2820 1446 2815 1437 2808 1429 2800 1422 2792 1414 2783 1407 2775 1400 2767 1393 2757 1388 2747 1384 2737 1386 2727 1389 2722 1399 2719 1409 2714 1419 2709 1428 2703 1438 2698 1447 2692 1456 2687 1466 2681 1475 2674 1483 2667 1492 2661 1500 2654 1509 2648 1518 2642 1527 2636 1536 2592 1534 2584 1525 2576 1516 2568 1506 2560 1497 2552 1488 2544 1479 2537 1469 2530 1459 2523 1449 2516 1439 2508 1429 2501 1420 2493 1410 2485 1401 2477 1392 2468 1383 2458 1377 2447 1371 2436 1368 2424 1364 2413 1359 2402 1353 2392 1347 2381 1340 2376 1348 2379 1360 2382 1372 2385 1384 2389 1395 2392 1407 2397 1419 2402 1430 2407 1441 2412 1452 2417 1463 2424 1473 2430 1483 2437 1494 2443 1504 2448 1515 2452 1527 2457 1538 2463 1548 2471 1557 2479 1567 2488 1576 2496 1584 2505 1593 2514 1601
42   2464 1732 2457 1740 2450 1747 2443 1755 2435 1762 2428 1769 2420 1777 2413 1784 2405 1791 2398 1798 2390 1805 2382 1812 2374 1819 2366 1825 2358 1831 2349 1837 2341 1843 2338 1853 2336 1863 2330 1871 2323 1879 2318 1888 2315 1897 2317 1908 2323 1916 2331 1922 2341 1926 2350 1930 2361 1929 2371 1929 2381 1926 2391 1923 2401 1920 2411 1916 2420 1912 2429 1907 2438 1902 2447 1896 2455 1890 2464 1884 2472 1878 2480 1871 2486 1863 2493 1855 2500 1847 2506 1839 2512 1830 2518 1822 2523 1813 2529 1804 2567 1813 2572 1821 2577 1830 2582 1838 2587 1846 2592 1855 2598 1863 2604 1870 2610 1878 2617 1885 2623 1892 2630 1899 2637 1907 2644 1913 2651 1920 2658 1927 2665 1933 2673 1939 2680 1946 2689 1950 2698 1952 2707 1955 2717 1954 2726 1952 2734 1947 2741 1940 2749 1935 2753 1927 2755 1917 2754 1908 2751 1899 2747 1890 2743 1881 2739 1872 2735 1863 2729 1856 2722 1849 2716 1842 2709 1835 2702 1828 2695 1821 2690 1813 2684 1805 2678 1797 2672 1789 2667 1781 2661 1773 2656 1765 2651 1756 2646 1748 2652 1721 2658 1712 2664 1704 2674 1699 2683 1694 2692 1687 2701 1681 2709 1674 2718 1667 2727 1661 2736 1655 2744 1648 2751 1640 2761 1637 2771 1633 2781 1628 2789 1622 2793 1612 2796 1601 2798 1591 2796 1580 2792 1570 2787 1560 2781 1552 2774 1543 2769 1534 2764 1524 2756 1519 2745 1516 2738 1508 2732 1499 2722 1495 2711 1494 2701 1497 2693 1504 2686 1512 2681 1522 2676 1531 2671 1541 2666 1551 2659 1559 2651 1567 2644 1575 2637 1583 2630 1591 2623 1600 2616 1608 2609 1616 2602 1625 2595 1633 2556 1629 2548 1620 2540 1611 2533 1601 2526 1591 2519 1581 2512 1571 2505 1561 2498 1551 2491 1541 2484 1531 2478 1521 2472 1510 2465 1500 2458 1490 2450 1481 2441 1472 2432 1464 2422 1458 2411 1452 2400 1447 2390 1441 2380 1434 2370 1427 2360 1420 2354 1427 2354 1439 2355 1451 2357 1463 2358 1475 2361 1487 2365 1498 2369 1509 2375 1520 2381 1531 2386 1542 2392 1553 2397 1564 2401 1575 2406 1586 2410 1598 2414 1609 2417 1621 2423 1631 2430 1641 2437 1651 2445 1660 2453 1670 2461 1679 2469 1688
43   2415 1611 2402 1611 2388 1610 2375 1610 2362 1609 2348 1609 2335 1611 2322 1612 2309 1613 2295 1615 2282 1617 2269 1618 2256 1620 2242 1621 2229 1622 2216 1623 2203 1624 2189 1626 2176 1629 2163 1632 2150 1635 2138 1640 2128 1649 2126 1661 2129 1674 2130 1687 2129 1700 2135 1711 2144 1721 2157 1726 2169 1729 2183 1730 2196 1731 2209 1731 2222 1730 2236 1728 2249 1727 2262 1726 2276 1726 2289 1725 2302 1725 2315 1722 2328 1719 2341 1716 2354 1714 2368 1712 2381 1714 2394 1713 2407 1710 2419 1705 2456 1741 2456 1753 2456 1765 2456 1777 2456 1789 2456 1801 2454 1813 2451 1825 2449 1837 2448 1849 2447 1861 2447 1873 2446 1885 2447 1897 2449 1909 2451 1921 2453 1933 2455 1945 2458 1956 2466 1966 2473 1975 2479 1986 2486 1996 2492 2006 2499 2015 2511 2012 2516 2001 2521 1990 2529 1982 2531 1970 2533 1958 2537 1946 2541 1935 2544 1923 2548 1912 2551 1900 2554 1888 2555 1876 2556 1864 2557 1852 2557 1840 2558 1828 2559 1816 2560 1804 2561 1792 2563 1780 2565 1768 2566 1756 2565 1744 2565 1732 2584 1704 2596 1705 2608 1706 2621 1708 2633 1709 2645 1710 2657 1712 2669 1714 2681 1716 2694 1717 2706 1717 2718 1717 2730 1717 2743 1717 2755 1717 2767 1717 2779 1716 2792 1714 2803 1711 2814 1704 2825 1698 2835 1692 2846 1687 2858 1682 2860 1672 2859 1660 2848 1656 2836 1653 2824 1650 2812 1650 2802 1646 2793 1637 2785 1628 2775 1622 2763 1618 2751 1616 2739 1616 2727 1617 2714 1616 2702 1614 2690 1612 2678 1609 2666 1607 2654 1605 2642 1604 2630 1602 2618 1600 2606 1599 2593 1599 2581 1599 2570 1583 2568 1571 2565 1558 2563 1546 2560 1533 2558 1521 2555 1508 2553 1496 2551 1483 2548 1471 2546 1458 2545 1446 2544 1433 2543 1420 2543 1408 2542 1395 2542 1382 2540 1369 2536 1358 2528 1348 2517 1342 2505 1337 2497 1329 2492 1317 2485 1308 2474 1301 2466 1311 2458 1321 2450 1331 2440 1339 2437 1350 2436 1363 2434 1375 2432 1388 2431 1400 2423 1410 2418 1422 2416 1434 2413 1447 2412 1460 2412 1472 2412 1485 2416 1497 2420 1509 2424 1521 2426 1533 2429 1546 2433 1558 2437 1570 2441 1582
44   2495 1680 2482 1680 2469 1680 2457 1680 2444 1679 2431 1678 2419 1676 2406 1675 2393 1676 2380 1676 2368 1677 2355 1677 2342 1678 2329 1679 2317 1680 2304 1681 2291 1683 2279 1685 2266 1688 2254 1691 2241 1694 2229 1695 2219 1703 2216 1714 2216 1727 2216 1740 2216 1752 2222 1763 2230 1773 2241 1780 2253 1783 2266 1785 2278 1786 2291 1787 2304 1788 2316 1786 2329 1783 2341 1785 2354 1785 2367 1785 2379 1784 2392 1783 2405 1782 2418 1781 2430 1778 2443 1776 2455 1777 2467 1779 2479 1777 2492 1775 2529 1813 2528 1825 2527 1838 2526 1850 2525 1862 2524 1874 2522 1887 2521 1899 2519 1911 2517 1923 2516 1936 2515 1948 2514 1960 2513 1972 2514 1985 2514 1997 2515 2009 2516 2022 2520 2033 2527 2043 2533 2053 2540 2064 2545 2075 2551 2086 2560 2093 2569 2087 2574 2076 2583 2067 2587 2056 2590 2044 2596 2033 2602 2023 2606 2011 2610 2000 2614 1988 2618 1976 2619 1964 2619 1952 2622 1940 2624 1928 2625 1916 2626 1903 2628 1891 2630 1879 2632 1867 2634 1855 2637 1843 2639 1831 2640 1818 2641 1806 2656 1785 2668 1787 2680 1790 2692 1792 2705 1795 2717 1796 2729 1798 2741 1801 2753 1804 2765 1807 2777 1809 2789 1810 2802 1810 2814 1811 2826 1812 2839 1813 2851 1814 2863 1814 2876 1814 2887 1810 2898 1804 2909 1799 2920 1794 2932 1791 2940 1782 2940 1770 2934 1761 2922 1756 2911 1751 2899 1746 2889 1740 2880 1731 2870 1724 2860 1717 2848 1713 2836 1710 2824 1710 2812 1710 2800 1708 2787 1705 2775 1703 2763 1700 2751 1698 2739 1694 2728 1690 2715 1688 2703 1685 2691 1683 2679 1680 2667 1678 2646 1656 2646 1644 2647 1632 2647 1620 2647 1608 2646 1596 2646 1584 2645 1572 2644 1559 2643 1547 2642 1535 2642 1523 2641 1511 2641 1499 2641 1487 2642 1475 2642 1463 2643 1451 2642 1440 2634 1430 2624 1425 2613 1420 2604 1411 2600 1400 2594 1390 2584 1385 2576 1392 2569 1402 2559 1409 2549 1416 2546 1427 2544 1439 2540 1450 2536 1462 2533 1473 2531 1485 2524 1495 2519 1506 2516 1517 2513 1529 2512 1541 2512 1553 2513 1565 2515 1577 2517 1589 2519 1601 2521 1613 2522 1625 2523 1637 2523 1649
45   2384 1750 2376 1755 2367 1760 2359 1764 2350 1769 2342 1774 2333 1778 2325 1783 2316 1788 2308 1792 2300 1797 2291 1802 2283 1807 2276 1814 2270 1821 2262 1826 2253 1830 2247 1837 2244 1846 2239 1854 2232 1861 2235 1870 2239 1878 2244 1886 2250 1894 2257 1901 2265 1906 2274 1910 2281 1916 2287 1924 2293 1931 2303 1930 2311 1926 2320 1921 2328 1916 2336 1911 2344 1906 2353 1901 2362 1897 2370 1892 2377 1886 2383 1878 2388 1870 2395 1863 2404 1859 2412 1855 2420 1849 2427 1842 2434 1836 2441 1829 2490 1845 2498 1854 2505 1862 2513 1871 2521 1879 2530 1887 2538 1895 2546 1903 2555 1910 2563 1918 2572 1926 2580 1934 2588 1942 2597 1950 2606 1957 2615 1964 2624 1971 2633 1978 2643 1985 2652 1991 2661 1998 2671 2005 2680 2011 2691 2014 2702 2015 2708 2006 2708 1994 2707 1983 2706 1971 2703 1960 2699 1949 2696 1938 2691 1928 2686 1918 2680 1907 2675 1897 2668 1888 2661 1879 2654 1870 2647 1861 2639 1852 2631 1844 2623 1836 2615 1827 2608 1819 2600 1810 2592 1802 2584 1794 2575 1786 2566 1779 2571 1737 2582 1732 2592 1726 2603 1721 2614 1715 2624 1709 2634 1703 2644 1696 2654 1690 2663 1681 2672 1673 2680 1665 2689 1657 2699 1650 2708 1642 2716 1633 2723 1624 2731 1614 2737 1604 2742 1593 2747 1582 2754 1572 2761 1563 2767 1552 2772 1541 2765 1532 2755 1531 2744 1535 2733 1539 2722 1543 2710 1547 2698 1549 2686 1550 2675 1552 2663 1556 2653 1562 2642 1567 2632 1573 2621 1579 2611 1586 2601 1593 2591 1599 2581 1606 2571 1612 2561 1619 2551 1625 2541 1632 2531 1639 2522 1646 2512 1653 2479 1649 2473 1639 2466 1629 2460 1619 2453 1610 2447 1600 2441 1590 2435 1580 2429 1570 2423 1560 2417 1549 2411 1540 2402 1531 2394 1523 2386 1514 2383 1503 2375 1495 2364 1491 2353 1488 2342 1484 2331 1480 2320 1476 2308 1473 2297 1472 2285 1473 2275 1478 2272 1486 2278 1496 2280 1505 2271 1513 2276 1524 2282 1534 2287 1544 2294 1554 2300 1564 2307 1574 2312 1584 2317 1595 2322 1605 2327 1616 2333 1626 2340 1636 2346 1645 2353 1655 2359 1665 2364 1676 2370 1686 2377 1696 2383 1705 2390 1715
46   2555 1790 2547 1797 2540 1804 2531 1810 2522 1815 2513 1821 2505 1826 2497 1833 2489 1840 2480 1846 2472 1851 2463 1857 2455 1863 2448 1871 2441 1879 2433 1885 2424 1890 2416 1896 2417 1907 2417 1917 2408 1923 2406 1933 2411 1941 2417 1949 2424 1957 2434 1961 2443 1966 2450 1973 2456 1982 2464 1988 2473 1993 2482 1992 2490 1986 2498 1978 2506 1972 2514 1966 2523 1960 2530 1953 2537 1946 2545 1938 2552 1931 2560 1923 2567 1916 2575 1909 2582 1902 2591 1896 2599 1890 2604 1881 2608 1872 2612 1862 2654 1876 2662 1886 2670 1895 2678 1905 2687 1913 2696 1922 2705 1931 2713 1940 2722 1949 2730 1958 2739 1967 2748 1976 2756 1984 2765 1993 2774 2002 2783 2011 2793 2018 2803 2025 2814 2031 2824 2038 2835 2044 2846 2051 2856 2058 2866 2065 2878 2066 2884 2057 2885 2045 2882 2033 2878 2021 2874 2010 2870 1998 2867 1986 2863 1974 2859 1962 2853 1951 2846 1941 2839 1931 2830 1922 2822 1912 2814 1903 2806 1894 2797 1885 2789 1875 2781 1866 2774 1856 2766 1846 2757 1838 2749 1828 2743 1817 2738 1806 2736 1774 2747 1770 2757 1766 2768 1762 2778 1758 2789 1755 2799 1751 2809 1745 2819 1739 2828 1733 2837 1727 2846 1719 2855 1712 2863 1705 2870 1696 2876 1686 2882 1677 2889 1668 2895 1658 2900 1649 2906 1639 2913 1630 2920 1621 2927 1613 2931 1602 2926 1592 2916 1590 2905 1591 2894 1595 2884 1598 2873 1601 2862 1603 2851 1606 2840 1608 2830 1613 2819 1618 2809 1622 2798 1626 2788 1630 2778 1635 2767 1639 2757 1644 2748 1651 2739 1658 2730 1665 2721 1671 2711 1676 2702 1682 2693 1689 2684 1696 2639 1689 2633 1680 2626 1672 2620 1663 2614 1655 2608 1646 2602 1638 2596 1629 2589 1620 2583 1612 2577 1603 2570 1595 2563 1588 2555 1580 2549 1571 2543 1563 2535 1556 2526 1556 2516 1556 2506 1551 2497 1547 2486 1544 2476 1542 2465 1541 2455 1541 2444 1541 2437 1547 2441 1557 2444 1566 2439 1576 2445 1585 2450 1594 2456 1603 2461 1612 2467 1620 2473 1629 2479 1638 2484 1647 2489 1657 2495 1666 2500 1675 2506 1684 2512 1693 2518 1701 2523 1710 2529 1719 2535 1728 2543 1735 2550 1743 2558 1750
47   2497 1602 2488 1595 2479 1589 2470 1582 2461 1576 2452 1569 2444 1562 2434 1557 2424 1552 2414 1547 2404 1542 2394 1538 2383 1536 2372 1534 2361 1532 2350 1531 2339 1530 2328 1529 2317 1530 2306 1532 2295 1533 2284 1536 2273 1538 2263 1541 2252 1544 2244 1550 2246 1560 2256 1566 2265 1572 2274 1578 2284 1584 2293 1590 2302 1596 2312 1601 2321 1607 2331 1612 2341 1618 2351 1623 2361 1628 2370 1633 2380 1638 2390 1644 2400 1649 2409 1654 2419 1660 2428 1666 2437 1672 2447 1678 2456 1683 2466 1689 2478 1723 2473 1732 2467 1741 2462 1751 2457 1760 2452 1769 2447 1779 2441 1788 2436 1797 2431 1807 2426 1816 2422 1826 2419 1836 2416 1847 2412 1857 2408 1867 2406 1877 2405 1887 2404 1898 2401 1908 2401 1919 2402 1929 2404 1940 2402 1950 2402 1960 2410 1967 2419 1963 2427 1957 2435 1949 2441 1941 2448 1932 2456 1925 2464 1918 2472 1911 2479 1904 2487 1896 2495 1888 2502 1881 2509 1873 2515 1864 2522 1855 2528 1847 2534 1838 2540 1829 2545 1820 2548 1810 2551 1799 2558 1791 2563 1783 2564 1772 2622 1746 2633 1752 2643 1759 2654 1765 2665 1771 2675 1778 2686 1784 2697 1791 2707 1798 2718 1804 2728 1811 2739 1817 2750 1822 2762 1827 2773 1832 2784 1837 2796 1841 2808 1844 2820 1847 2832 1850 2845 1852 2857 1855 2869 1856 2880 1856 2884 1844 2880 1832 2875 1821 2871 1809 2864 1799 2856 1789 2849 1779 2841 1769 2833 1760 2825 1750 2816 1742 2806 1734 2797 1726 2787 1719 2776 1713 2765 1707 2754 1700 2743 1695 2731 1691 2720 1686 2708 1682 2696 1679 2684 1676 2672 1674 2660 1670 2648 1666 2637 1628 2638 1615 2640 1603 2646 1592 2652 1581 2658 1570 2663 1558 2668 1546 2672 1535 2677 1523 2682 1511 2687 1499 2691 1488 2696 1476 2701 1464 2705 1452 2709 1440 2712 1428 2715 1416 2718 1403 2721 1391 2724 1379 2726 1366 2728 1354 2731 1342 2723 1344 2713 1351 2703 1358 2693 1367 2684 1376 2675 1385 2664 1391 2653 1398 2644 1406 2637 1416 2630 1427 2623 1437 2615 1448 2607 1457 2599 1467 2592 1478 2587 1489 2582 1501 2577 1512 2572 1524 2567 1536 2562 1547 2558 1559 2553 1571 2549 1583
48   2546 1718 2536 1714 2526 1710 2517 1706 2507 1703 2496 1700 2486 1698 2476 1695 2466 1692 2455 1690 2445 1687 2435 1686 2424 1687 2414 1687 2403 1688 2393 1689 2382 1690 2372 1692 2361 1694 2351 1696 2341 1700 2332 1705 2323 1711 2315 1717 2308 1725 2302 1734 2298 1743 2308 1748 2318 1752 2328 1755 2338 1758 2348 1761 2358 1763 2368 1766 2379 1768 2389 1771 2399 1774 2409 1777 2419 1780 2429 1783 2440 1785 2450 1788 2460 1790 2470 1793 2481 1796 2491 1799 2500 1804 2510 1807 2520 1808 2531 1808 2552 1839 2549 1850 2546 1861 2543 1872 2540 1883 2536 1893 2533 1904 2530 1915 2526 1926 2522 1937 2520 1948 2519 1959 2517 1970 2516 1981 2515 1993 2513 2004 2513 2015 2514 2027 2514 2038 2514 2049 2514 2061 2517 2072 2520 2083 2522 2094 2527 2103 2537 2107 2546 2102 2553 2093 2559 2084 2564 2074 2569 2064 2575 2054 2580 2044 2587 2035 2594 2026 2600 2016 2606 2007 2612 1997 2617 1987 2622 1977 2626 1966 2631 1956 2636 1946 2639 1935 2639 1924 2640 1913 2643 1902 2645 1891 2646 1879 2647 1868 2690 1834 2702 1838 2713 1843 2725 1847 2737 1852 2748 1857 2760 1862 2771 1868 2783 1872 2795 1877 2806 1881 2818 1885 2830 1889 2842 1893 2854 1896 2866 1900 2879 1901 2891 1902 2904 1903 2916 1904 2929 1904 2941 1905 2954 1903 2966 1900 2974 1891 2970 1881 2963 1870 2956 1859 2947 1851 2938 1843 2928 1835 2918 1827 2909 1819 2899 1810 2889 1804 2878 1797 2868 1790 2856 1786 2844 1781 2832 1777 2820 1774 2808 1772 2796 1769 2783 1766 2771 1763 2759 1761 2747 1758 2735 1756 2722 1758 2710 1761 2686 1713 2688 1701 2691 1690 2693 1678 2696 1666 2700 1655 2703 1643 2707 1632 2711 1621 2714 1609 2716 1597 2719 1586 2721 1574 2722 1562 2724 1550 2725 1538 2727 1527 2725 1515 2723 1503 2725 1491 2729 1480 2732 1469 2732 1457 2730 1445 2723 1436 2713 1441 2704 1448 2696 1457 2688 1467 2681 1476 2673 1485 2666 1495 2659 1505 2653 1514 2648 1525 2643 1536 2637 1547 2632 1558 2627 1568 2623 1580 2619 1591 2615 1602 2611 1613 2606 1624 2602 1636 2597 1647 2593 1658 2591 1670 2588 1681 2586 1693
49   2693 1848 2686 1856 2679 1864 2672 1872 2664 1880 2657 1888 2651 1897 2645 1906 2640 1915 2635 1925 2629 1934 2624 1943 2618 1952 2612 1961 2606 1970 2601 1979 2596 1989 2591 1998 2585 2008 2579 2016 2572 2025 2566 2033 2563 2044 2559 2054 2564 2063 2571 2068 2581 2065 2591 2061 2602 2058 2612 2054 2622 2051 2632 2047 2641 2042 2651 2036 2660 2032 2670 2027 2679 2022 2688 2015 2695 2008 2703 2000 2711 1993 2718 1985 2724 1976 2730 1967 2737 1959 2745 1952 2753 1944 2759 1936 2761 1925 2764 1915 2818 1921 2826 1929 2835 1938 2843 1946 2852 1955 2857 1965 2862 1976 2870 1983 2881 1986 2892 1990 2901 1998 2910 2006 2918 2014 2928 2021 2939 2027 2949 2033 2959 2039 2969 2045 2979 2051 2990 2057 3001 2061 3012 2065 3024 2069 3035 2068 3047 2067 3057 2060 3053 2050 3048 2039 3042 2028 3034 2020 3026 2011 3018 2003 3011 1993 3005 1983 2999 1972 2992 1963 2985 1953 2977 1944 2969 1935 2961 1926 2954 1917 2946 1908 2937 1900 2928 1892 2919 1884 2910 1876 2902 1868 2893 1860 2885 1851 2876 1843 2875 1812 2883 1806 2892 1801 2900 1795 2908 1790 2917 1784 2925 1779 2933 1772 2939 1764 2945 1756 2951 1748 2957 1740 2963 1732 2970 1724 2976 1717 2983 1710 2989 1702 2993 1693 2997 1683 3001 1674 3005 1665 3007 1655 3010 1645 3010 1635 3009 1625 3008 1615 3002 1608 2993 1606 2984 1609 2975 1613 2966 1618 2957 1622 2948 1627 2939 1632 2931 1638 2923 1644 2915 1650 2907 1656 2899 1663 2892 1669 2885 1676 2877 1683 2870 1690 2863 1697 2856 1705 2849 1712 2840 1716 2831 1721 2823 1727 2815 1733 2757 1745 2750 1737 2742 1730 2735 1722 2727 1714 2720 1707 2712 1700 2704 1693 2696 1686 2688 1678 2681 1670 2674 1663 2667 1655 2661 1646 2659 1636 2650 1630 2641 1625 2634 1617 2627 1609 2618 1603 2609 1601 2600 1606 2594 1615 2588 1624 2582 1632 2573 1638 2564 1643 2555 1649 2550 1658 2549 1668 2554 1677 2560 1686 2569 1692 2578 1697 2586 1704 2593 1712 2600 1720 2608 1728 2615 1735 2623 1742 2630 1750 2638 1757 2645 1765 2652 1773 2659 1781 2666 1789 2675 1795 2684 1801 2693 1806 2702 1812
50   2448 1788 2441 1796 2434 1804 2427 1811 2421 1820 2415 1828 2410 1837 2405 1846 2400 1855 2394 1864 2390 1873 2385 1883 2381 1892 2377 1902 2373 1911 2370 1921 2366 1931 2363 1941 2358 1949 2352 1958 2345 1966 2338 1974 2334 1983 2335 1993 2341 2000 2351 2002 2361 2000 2370 1995 2380 1992 2390 1988 2399 1984 2409 1980 2418 1975 2426 1969 2434 1962 2442 1956 2450 1949 2458 1942 2466 1936 2473 1929 2480 1921 2485 1912 2491 1903 2496 1895 2502 1886 2508 1877 2515 1870 2521 1862 2528 1854 2535 1846 2578 1845 2586 1854 2595 1862 2603 1871 2612 1879 2621 1887 2631 1894 2642 1898 2653 1904 2662 1911 2671 1919 2681 1926 2692 1931 2703 1937 2713 1943 2724 1949 2734 1955 2745 1960 2756 1965 2767 1969 2778 1974 2790 1976 2802 1978 2814 1980 2826 1978 2827 1966 2824 1955 2816 1947 2807 1938 2799 1930 2791 1921 2783 1912 2775 1903 2767 1894 2759 1884 2752 1875 2744 1866 2735 1857 2727 1848 2719 1840 2710 1832 2701 1824 2692 1815 2683 1807 2674 1799 2665 1791 2656 1783 2647 1775 2637 1767 2628 1760 2624 1733 2632 1726 2640 1720 2649 1713 2657 1707 2665 1700 2673 1694 2681 1687 2689 1680 2697 1673 2704 1666 2712 1659 2718 1650 2724 1642 2730 1633 2736 1624 2741 1616 2747 1607 2751 1597 2754 1587 2757 1577 2759 1567 2759 1556 2760 1546 2759 1535 2759 1525 2751 1518 2742 1519 2732 1523 2723 1527 2714 1532 2706 1539 2698 1546 2690 1553 2682 1559 2674 1566 2666 1573 2658 1580 2650 1586 2642 1593 2633 1599 2625 1606 2617 1613 2610 1620 2602 1627 2594 1633 2585 1640 2577 1646 2568 1652 2560 1658 2505 1670 2497 1663 2489 1656 2481 1649 2473 1643 2465 1636 2457 1629 2449 1622 2441 1614 2434 1607 2427 1600 2419 1592 2412 1584 2404 1577 2396 1571 2388 1564 2383 1555 2381 1545 2375 1538 2365 1538 2355 1541 2345 1545 2336 1549 2330 1558 2323 1566 2316 1574 2309 1582 2301 1589 2298 1597 2301 1608 2306 1617 2313 1624 2323 1628 2332 1633 2340 1640 2348 1647 2356 1654 2364 1661 2372 1667 2380 1674 2387 1682 2394 1690 2401 1698 2408 1706 2414 1715 2421 1723 2427 1731 2435 1738 2443 1745 2451 1752
51   2540 1651 2528 1648 2516 1645 2504 1642 2492 1640 2481 1636 2469 1633 2457 1630 2445 1627 2433 1624 2421 1621 2409 1618 2397 1618 2385 1619 2373 1620 2361 1621 2349 1618 2337 1618 2325 1621 2314 1625 2302 1628 2290 1630 2278 1633 2267 1639 2257 1645 2254 1655 2262 1664 2272 1671 2284 1674 2295 1678 2307 1682 2318 1688 2329 1693 2341 1696 2353 1698 2364 1702 2376 1707 2387 1711 2399 1714 2411 1717 2423 1720 2435 1722 2447 1724 2459 1727 2470 1731 2482 1734 2494 1738 2506 1740 2518 1740 2530 1738 2554 1778 2550 1789 2546 1800 2542 1811 2538 1821 2536 1833 2533 1844 2531 1855 2528 1867 2526 1878 2523 1889 2521 1900 2519 1912 2519 1923 2519 1935 2520 1946 2521 1958 2525 1969 2528 1980 2532 1991 2535 2002 2538 2013 2543 2023 2550 2032 2557 2042 2564 2051 2572 2052 2580 2045 2585 2035 2588 2024 2591 2012 2593 2001 2596 1990 2599 1979 2602 1967 2605 1956 2609 1945 2612 1934 2615 1923 2617 1912 2620 1901 2622 1889 2624 1878 2626 1867 2629 1855 2632 1844 2635 1833 2638 1822 2639 1810 2641 1799 2696 1762 2708 1765 2720 1768 2731 1771 2743 1774 2755 1778 2767 1781 2778 1784 2790 1788 2802 1790 2814 1792 2826 1794 2838 1793 2851 1793 2863 1792 2875 1791 2887 1789 2899 1788 2911 1786 2923 1784 2935 1783 2947 1779 2958 1774 2969 1768 2979 1761 2987 1753 2979 1745 2970 1737 2960 1730 2949 1726 2937 1723 2925 1720 2913 1717 2902 1714 2890 1712 2878 1709 2866 1707 2854 1704 2842 1701 2830 1698 2818 1696 2806 1694 2794 1692 2782 1689 2770 1686 2759 1683 2746 1682 2734 1681 2722 1679 2710 1678 2676 1631 2679 1619 2681 1608 2684 1596 2686 1584 2690 1573 2693 1561 2696 1550 2700 1539 2703 1527 2706 1516 2710 1504 2713 1493 2716 1481 2717 1469 2719 1458 2720 1446 2721 1434 2722 1422 2723 1410 2723 1398 2723 1386 2722 1374 2719 1363 2715 1351 2706 1356 2697 1363 2687 1370 2679 1379 2673 1389 2666 1399 2660 1409 2653 1419 2647 1429 2641 1439 2637 1450 2632 1461 2627 1472 2623 1483 2619 1495 2615 1506 2611 1517 2608 1529 2605 1540 2602 1552 2600 1564 2598 1575 2597 1587 2596 1599 2596 1611
52   2453 1706 2441 1703 2429 1700 2417 1697 2405 1699 2394 1698 2382 1693 2371 1689 2360 1684 2348 1682 2336 1681 2323 1680 2311 1680 2299 1681 2287 1681 2275 1682 2263 1679 2251 1679 2239 1681 2227 1683 2215 1685 2203 1688 2191 1692 2180 1697 2171 1704 2169 1713 2178 1721 2189 1727 2200 1732 2211 1737 2222 1742 2233 1747 2244 1752 2255 1758 2267 1758 2278 1763 2290 1767 2301 1771 2313 1774 2325 1778 2336 1782 2348 1784 2360 1787 2372 1789 2384 1791 2396 1795 2408 1798 2420 1800 2432 1801 2444 1802 2460 1833 2459 1845 2458 1856 2455 1868 2452 1879 2450 1890 2448 1902 2445 1913 2442 1925 2440 1936 2437 1947 2435 1959 2434 1970 2434 1982 2433 1994 2434 2005 2435 2017 2436 2029 2438 2040 2441 2051 2445 2062 2450 2073 2455 2083 2460 2094 2466 2104 2473 2113 2480 2115 2487 2106 2491 2096 2494 2084 2498 2073 2502 2062 2506 2051 2509 2040 2512 2029 2516 2018 2520 2007 2524 1996 2528 1985 2531 1974 2533 1962 2535 1951 2537 1939 2540 1928 2543 1917 2546 1905 2549 1894 2552 1883 2554 1872 2556 1860 2604 1826 2616 1829 2628 1833 2639 1835 2651 1838 2663 1841 2675 1844 2687 1848 2698 1852 2710 1855 2722 1856 2734 1858 2747 1858 2759 1858 2771 1858 2783 1857 2795 1853 2807 1853 2819 1852 2831 1850 2843 1848 2855 1845 2867 1841 2878 1836 2887 1828 2892 1817 2891 1806 2883 1797 2872 1793 2860 1792 2849 1787 2838 1781 2827 1778 2815 1779 2803 1780 2791 1777 2779 1774 2767 1770 2755 1767 2744 1763 2732 1761 2720 1758 2708 1756 2696 1753 2684 1751 2672 1748 2660 1745 2648 1742 2636 1740 2624 1738 2593 1692 2596 1681 2598 1669 2601 1658 2605 1647 2608 1635 2611 1624 2615 1613 2618 1602 2622 1591 2626 1580 2631 1569 2634 1558 2636 1546 2638 1535 2639 1523 2642 1511 2644 1500 2644 1488 2643 1477 2642 1465 2641 1453 2639 1442 2638 1430 2637 1418 2629 1422 2620 1429 2612 1437 2604 1445 2596 1454 2590 1464 2584 1474 2578 1484 2572 1494 2565 1504 2559 1514 2554 1524 2549 1535 2545 1546 2540 1557 2535 1567 2530 1578 2527 1589 2525 1601 2523 1612 2520 1624 2516 1635 2513 1646 2511 1657 2509 1669
53   2581 1772 2577 1784 2572 1797 2568 1809 2564 1822 2559 1834 2553 1845 2547 1857 2541 1869 2536 1881 2530 1892 2524 1904 2517 1915 2511 1927 2506 1939 2501 1951 2496 1963 2490 1975 2484 1986 2480 1998 2490 2006 2498 2016 2501 2029 2504 2041 2507 2054 2510 2067 2521 2072 2528 2062 2539 2055 2547 2046 2553 2035 2559 2023 2565 2011 2571 2000 2577 1988 2583 1977 2589 1965 2596 1954 2600 1941 2605 1929 2610 1917 2616 1905 2621 1893 2627 1882 2633 1870 2639 1859 2646 1847 2652 1836 2658 1824 2663 1812 2722 1793 2732 1802 2741 1811 2751 1820 2761 1827 2771 1835 2782 1843 2792 1850 2803 1858 2813 1865 2824 1873 2835 1880 2845 1888 2857 1893 2869 1897 2881 1904 2891 1911 2903 1916 2916 1916 2928 1914 2941 1915 2953 1919 2966 1921 2979 1924 2990 1926 2995 1917 2988 1906 2978 1898 2968 1890 2961 1880 2954 1871 2943 1863 2935 1853 2927 1843 2919 1833 2909 1824 2898 1818 2887 1811 2875 1805 2865 1798 2854 1790 2843 1783 2834 1774 2825 1764 2817 1755 2809 1744 2801 1734 2792 1725 2782 1717 2772 1708 2759 1654 2765 1644 2771 1634 2778 1624 2785 1615 2792 1605 2799 1596 2807 1587 2814 1577 2821 1568 2829 1559 2836 1550 2843 1540 2847 1529 2852 1518 2857 1507 2860 1496 2864 1485 2868 1474 2870 1463 2872 1451 2873 1439 2873 1428 2866 1418 2861 1407 2855 1398 2846 1391 2835 1394 2824 1399 2818 1409 2813 1420 2808 1431 2803 1441 2797 1451 2789 1460 2780 1468 2776 1479 2773 1490 2767 1500 2760 1510 2753 1519 2746 1528 2739 1538 2731 1547 2723 1555 2715 1564 2708 1574 2701 1583 2694 1592 2687 1602 2612 1611 2602 1604 2590 1600 2578 1596 2567 1590 2557 1584 2546 1577 2537 1570 2527 1562 2517 1555 2506 1548 2496 1541 2486 1534 2476 1528 2465 1522 2456 1513 2447 1505 2438 1497 2427 1491 2416 1485 2404 1481 2392 1479 2382 1472 2371 1467 2363 1473 2364 1486 2369 1497 2375 1507 2380 1519 2388 1528 2396 1536 2396 1549 2397 1561 2403 1571 2410 1582 2421 1587 2432 1593 2441 1602 2450 1610 2460 1618 2469 1625 2479 1633 2489 1640 2499 1647 2509 1655 2519 1663 2528 1670 2539 1677 2549 1684 2559 1691
54   2564 1817 2559 1829 2554 1840 2549 1852 2544 1864 2539 1876 2533 1887 2528 1899 2523 1911 2518 1922 2513 1934 2507 1946 2502 1957 2496 1969 2490 1980 2485 1992 2480 2003 2473 2014 2466 2025 2465 2037 2473 2047 2481 2057 2484 2069 2487 2081 2488 2094 2491 2106 2502 2109 2511 2099 2522 2094 2529 2084 2532 2071 2537 2060 2544 2049 2550 2038 2557 2027 2563 2016 2569 2004 2575 1993 2579 1981 2584 1969 2589 1957 2595 1946 2601 1935 2608 1924 2614 1913 2620 1901 2627 1891 2633 1880 2640 1869 2647 1858 2705 1841 2715 1848 2726 1855 2736 1862 2746 1870 2756 1878 2765 1886 2775 1895 2784 1904 2794 1911 2804 1918 2814 1926 2825 1929 2835 1936 2847 1939 2858 1946 2869 1952 2880 1956 2893 1955 2905 1952 2918 1953 2930 1957 2942 1961 2954 1963 2965 1966 2970 1958 2964 1947 2956 1937 2946 1929 2939 1920 2930 1912 2920 1904 2911 1896 2903 1886 2895 1876 2888 1866 2877 1859 2866 1854 2855 1848 2844 1841 2834 1834 2823 1827 2814 1819 2805 1810 2797 1800 2790 1790 2782 1780 2774 1771 2764 1763 2755 1754 2741 1700 2746 1689 2752 1679 2757 1668 2764 1659 2772 1651 2779 1641 2785 1631 2792 1622 2798 1612 2805 1602 2811 1592 2817 1582 2822 1571 2826 1560 2830 1549 2834 1538 2840 1528 2844 1517 2846 1505 2847 1494 2850 1482 2848 1471 2840 1463 2836 1452 2831 1443 2821 1438 2809 1439 2800 1445 2792 1454 2787 1465 2781 1475 2775 1485 2769 1495 2763 1505 2757 1516 2751 1526 2746 1536 2740 1547 2735 1557 2729 1567 2723 1577 2717 1587 2709 1596 2701 1605 2693 1613 2685 1621 2677 1630 2671 1640 2666 1651 2594 1661 2585 1652 2573 1647 2562 1643 2550 1638 2539 1632 2529 1624 2520 1616 2510 1608 2499 1601 2488 1596 2477 1590 2467 1582 2456 1575 2446 1568 2436 1560 2427 1551 2419 1542 2409 1534 2397 1531 2385 1527 2373 1523 2362 1517 2350 1511 2341 1517 2346 1528 2352 1540 2357 1552 2361 1563 2369 1574 2374 1585 2376 1597 2382 1608 2387 1620 2395 1628 2408 1632 2415 1640 2423 1649 2433 1657 2443 1665 2453 1672 2464 1680 2474 1687 2484 1695 2495 1702 2504 1709 2512 1719 2522 1726 2533 1732 2544 1739
55   2478 1721 2468 1729 2458 1737 2448 1746 2438 1754 2429 1762 2419 1770 2409 1778 2399 1787 2391 1797 2382 1806 2374 1816 2366 1826 2358 1836 2350 1846 2343 1857 2338 1868 2333 1880 2328 1892 2322 1904 2317 1915 2311 1927 2309 1939 2307 1952 2304 1964 2314 1967 2327 1965 2339 1962 2351 1958 2364 1955 2374 1948 2385 1940 2395 1933 2406 1925 2416 1918 2426 1910 2436 1902 2446 1894 2455 1885 2465 1876 2474 1867 2483 1858 2492 1849 2501 1840 2511 1831 2520 1822 2528 1812 2536 1803 2545 1793 2553 1783 2622 1782 2631 1792 2641 1802 2650 1812 2659 1822 2669 1832 2679 1842 2689 1851 2699 1860 2710 1869 2720 1878 2731 1886 2743 1894 2754 1902 2766 1908 2779 1915 2788 1925 2797 1935 2808 1942 2821 1940 2835 1937 2847 1931 2860 1932 2874 1935 2887 1937 2901 1937 2897 1925 2890 1913 2881 1903 2873 1892 2865 1881 2857 1869 2850 1858 2845 1845 2834 1837 2824 1828 2816 1817 2807 1806 2796 1798 2785 1789 2774 1780 2763 1772 2753 1764 2742 1755 2731 1746 2720 1738 2710 1729 2698 1721 2687 1713 2676 1705 2672 1662 2683 1655 2693 1648 2704 1641 2714 1634 2725 1627 2735 1620 2746 1612 2756 1604 2766 1597 2776 1589 2785 1580 2795 1572 2804 1563 2812 1553 2820 1543 2828 1533 2834 1522 2840 1511 2847 1500 2852 1489 2857 1477 2862 1465 2867 1453 2869 1441 2860 1438 2848 1438 2835 1438 2823 1442 2812 1447 2800 1453 2788 1458 2777 1464 2766 1470 2755 1475 2743 1481 2732 1487 2721 1493 2711 1501 2702 1510 2692 1518 2682 1526 2672 1534 2662 1542 2652 1550 2642 1557 2634 1567 2625 1577 2617 1586 2609 1596 2531 1599 2521 1591 2510 1582 2500 1574 2489 1566 2479 1557 2468 1549 2458 1541 2447 1533 2437 1525 2426 1517 2416 1508 2404 1502 2392 1496 2380 1490 2368 1484 2357 1477 2346 1470 2334 1464 2321 1463 2307 1461 2294 1460 2281 1459 2268 1455 2257 1452 2251 1462 2255 1475 2259 1488 2266 1499 2273 1510 2280 1522 2289 1532 2297 1542 2306 1553 2318 1557 2325 1567 2330 1578 2342 1585 2353 1593 2364 1600 2375 1607 2386 1615 2397 1622 2409 1629 2420 1636 2431 1643 2443 1650 2455 1656 2466 1663 2478 1669
56   2565 1714 2554 1721 2543 1727 2533 1734 2522 1741 2511 1747 2500 1753 2489 1759 2478 1765 2466 1771 2456 1779 2446 1787 2436 1794 2427 1803 2417 1811 2408 1819 2399 1828 2390 1837 2383 1848 2376 1858 2369 1869 2361 1879 2354 1890 2348 1901 2345 1912 2351 1921 2364 1922 2377 1921 2389 1921 2402 1920 2414 1916 2426 1912 2438 1907 2449 1901 2460 1895 2471 1889 2482 1883 2494 1877 2505 1872 2516 1865 2526 1858 2537 1852 2548 1845 2557 1836 2569 1832 2580 1827 2591 1820 2602 1814 2612 1806 2622 1798 2689 1805 2696 1817 2703 1829 2711 1841 2718 1853 2725 1865 2732 1876 2740 1888 2749 1899 2756 1910 2764 1922 2772 1933 2780 1945 2791 1953 2802 1962 2814 1969 2820 1981 2827 1993 2834 2004 2845 2010 2859 2009 2872 2005 2886 2008 2899 2012 2911 2019 2924 2025 2927 2016 2925 2002 2924 1989 2917 1977 2910 1965 2904 1953 2899 1940 2897 1926 2890 1914 2882 1903 2877 1890 2870 1878 2862 1866 2855 1855 2847 1843 2838 1833 2828 1823 2818 1813 2808 1803 2800 1792 2791 1781 2783 1770 2774 1760 2765 1749 2770 1700 2782 1696 2794 1692 2806 1687 2818 1682 2829 1677 2841 1673 2853 1668 2865 1663 2876 1658 2888 1652 2899 1647 2910 1640 2920 1632 2930 1625 2940 1616 2950 1608 2958 1599 2966 1589 2974 1579 2982 1569 2989 1559 2997 1549 3005 1539 3009 1527 3001 1519 2989 1517 2976 1518 2963 1519 2951 1521 2938 1524 2926 1526 2914 1529 2902 1533 2889 1537 2877 1541 2866 1546 2854 1550 2842 1555 2830 1560 2818 1564 2807 1570 2796 1576 2784 1581 2773 1587 2761 1592 2750 1597 2739 1604 2728 1610 2717 1617 2648 1611 2639 1601 2631 1591 2622 1581 2614 1571 2605 1561 2597 1550 2590 1539 2582 1529 2575 1518 2566 1508 2558 1497 2549 1488 2540 1479 2529 1471 2519 1463 2508 1454 2498 1446 2487 1438 2476 1432 2463 1429 2451 1425 2438 1420 2427 1414 2415 1408 2406 1411 2406 1424 2409 1437 2413 1449 2417 1462 2422 1474 2426 1486 2431 1499 2437 1510 2444 1521 2455 1529 2460 1541 2467 1552 2475 1563 2483 1573 2492 1583 2500 1593 2510 1602 2521 1610 2530 1619 2539 1629 2546 1639 2555 1648 2565 1658 2574 1667
57   2599 1708 2586 1708 2574 1707 2561 1707 2549 1707 2536 1707 2524 1706 2511 1706 2499 1705 2486 1704 2474 1703 2461 1701 2449 1699 2436 1698 2424 1696 2411 1695 2399 1696 2386 1697 2375 1702 2365 1709 2355 1717 2345 1724 2334 1731 2325 1739 2317 1748 2316 1758 2326 1766 2338 1771 2349 1776 2360 1783 2368 1792 2379 1798 2391 1800 2403 1803 2415 1806 2428 1808 2440 1808 2453 1807 2465 1806 2478 1805 2490 1804 2503 1803 2515 1802 2528 1802 2540 1803 2553 1804 2565 1804 2578 1804 2590 1803 2603 1803 2644 1842 2642 1854 2639 1867 2637 1879 2634 1892 2632 1904 2629 1917 2626 1929 2623 1941 2619 1953 2617 1966 2615 1978 2615 1991 2618 2003 2620 2016 2624 2028 2627 2040 2633 2051 2641 2061 2648 2072 2656 2082 2664 2091 2673 2101 2681 2110 2691 2118 2700 2127 2708 2130 2712 2118 2713 2105 2712 2092 2712 2080 2714 2067 2715 2055 2717 2042 2718 2029 2719 2017 2720 2004 2722 1992 2723 1979 2724 1966 2726 1954 2729 1941 2731 1929 2733 1916 2734 1904 2736 1891 2738 1879 2740 1866 2740 1854 2738 1841 2774 1805 2786 1806 2799 1808 2811 1809 2824 1811 2836 1812 2848 1814 2861 1816 2873 1817 2886 1817 2898 1815 2910 1812 2922 1809 2934 1805 2946 1800 2957 1796 2968 1798 2979 1794 2990 1789 3002 1784 3014 1780 3024 1773 3033 1765 3040 1755 3046 1744 3051 1732 3054 1720 3044 1715 3032 1711 3020 1707 3008 1705 2996 1705 2983 1704 2971 1701 2959 1699 2948 1704 2936 1707 2924 1705 2912 1702 2900 1700 2887 1701 2875 1702 2863 1706 2851 1710 2839 1710 2827 1709 2815 1705 2803 1702 2790 1704 2778 1706 2744 1668 2743 1656 2742 1644 2741 1633 2740 1621 2741 1609 2741 1597 2742 1585 2743 1574 2743 1562 2744 1550 2745 1538 2745 1526 2745 1514 2745 1503 2744 1491 2742 1479 2741 1467 2739 1456 2736 1444 2733 1433 2730 1421 2725 1410 2719 1401 2708 1396 2697 1396 2685 1399 2676 1406 2671 1416 2666 1427 2663 1439 2660 1450 2657 1461 2655 1473 2652 1485 2650 1496 2648 1508 2646 1520 2643 1531 2642 1543 2643 1555 2644 1567 2644 1578 2645 1590 2644 1602 2643 1614 2641 1625 2641 1637 2641 1649 2641 1661
58   2573 1703 2561 1700 2548 1697 2536 1697 2523 1696 2510 1694 2498 1692 2486 1689 2473 1687 2461 1684 2448 1682 2436 1681 2423 1679 2410 1680 2398 1680 2385 1681 2372 1679 2360 1677 2348 1679 2338 1686 2326 1691 2314 1695 2303 1702 2293 1709 2281 1715 2284 1727 2292 1736 2304 1741 2316 1746 2326 1753 2335 1761 2342 1772 2353 1778 2365 1777 2377 1781 2389 1785 2401 1789 2414 1792 2426 1792 2439 1792 2452 1791 2464 1790 2477 1791 2489 1793 2502 1795 2514 1797 2527 1798 2540 1800 2552 1800 2565 1801 2597 1840 2598 1853 2597 1865 2594 1877 2590 1889 2587 1901 2582 1913 2577 1925 2573 1937 2570 1949 2566 1961 2566 1974 2565 1986 2565 1999 2566 2012 2567 2024 2568 2037 2571 2049 2577 2060 2583 2071 2590 2082 2596 2093 2603 2103 2610 2114 2618 2124 2626 2133 2636 2137 2643 2129 2646 2116 2648 2104 2650 2092 2654 2079 2657 2067 2661 2055 2664 2043 2667 2030 2669 2018 2672 2006 2674 1993 2675 1981 2677 1968 2679 1956 2681 1943 2683 1931 2687 1919 2691 1907 2694 1894 2697 1882 2699 1870 2699 1857 2735 1819 2747 1822 2760 1825 2772 1828 2785 1830 2797 1832 2810 1834 2822 1836 2835 1839 2847 1841 2860 1841 2872 1841 2885 1839 2898 1838 2910 1836 2922 1832 2934 1831 2945 1834 2958 1831 2969 1826 2981 1823 2992 1816 3003 1809 3010 1799 3017 1789 3022 1777 3025 1765 3019 1756 3007 1751 2995 1748 2982 1747 2969 1746 2958 1742 2948 1734 2936 1732 2923 1737 2911 1739 2899 1735 2887 1732 2875 1729 2862 1726 2850 1725 2837 1726 2825 1730 2813 1728 2801 1725 2789 1720 2776 1718 2764 1717 2751 1717 2721 1678 2723 1666 2725 1655 2726 1643 2728 1631 2730 1620 2732 1608 2734 1597 2736 1585 2738 1573 2740 1562 2741 1550 2742 1538 2743 1527 2743 1515 2743 1503 2744 1491 2744 1480 2745 1468 2742 1456 2740 1445 2737 1433 2733 1422 2728 1412 2717 1406 2706 1404 2695 1406 2685 1412 2678 1421 2671 1431 2665 1441 2660 1452 2657 1463 2657 1474 2653 1485 2650 1497 2646 1508 2643 1519 2640 1531 2639 1542 2638 1554 2636 1565 2634 1577 2632 1589 2632 1600 2632 1612 2630 1624 2629 1636 2628 1647 2627 1659
59   2585 1660 2573 1659 2562 1658 2550 1657 2539 1656 2527 1655 2516 1654 2504 1653 2493 1650 2481 1648 2470 1646 2459 1644 2447 1642 2436 1641 2424 1640 2412 1639 2401 1638 2389 1636 2378 1634 2367 1632 2355 1632 2344 1634 2332 1636 2322 1641 2313 1648 2317 1659 2322 1669 2330 1677 2340 1684 2349 1691 2359 1697 2369 1702 2380 1706 2391 1711 2401 1715 2412 1719 2423 1723 2434 1726 2446 1730 2457 1733 2468 1736 2479 1740 2490 1743 2501 1746 2513 1748 2524 1750 2535 1753 2547 1754 2558 1755 2570 1756 2603 1803 2600 1815 2596 1827 2593 1839 2590 1851 2587 1863 2583 1875 2580 1888 2576 1899 2571 1911 2567 1923 2562 1934 2559 1946 2556 1958 2552 1971 2554 1983 2556 1995 2562 2006 2572 2013 2577 2025 2583 2036 2588 2048 2593 2059 2592 2071 2596 2079 2606 2076 2614 2066 2625 2061 2636 2054 2645 2047 2658 2045 2668 2038 2671 2028 2667 2017 2665 2005 2668 1993 2671 1980 2672 1968 2673 1955 2674 1943 2675 1931 2675 1918 2676 1905 2676 1893 2677 1881 2678 1868 2683 1856 2687 1845 2689 1833 2689 1820 2746 1789 2757 1791 2768 1793 2780 1795 2791 1798 2802 1801 2813 1803 2824 1806 2835 1809 2846 1812 2857 1815 2869 1818 2880 1820 2891 1821 2902 1822 2914 1823 2925 1823 2937 1822 2948 1821 2959 1820 2971 1818 2982 1815 2993 1812 3003 1808 3008 1799 3009 1787 3004 1777 2999 1767 2989 1761 2979 1755 2969 1751 2957 1748 2946 1745 2936 1742 2925 1738 2914 1734 2903 1731 2892 1728 2881 1725 2870 1722 2859 1720 2848 1717 2836 1714 2825 1712 2814 1709 2803 1707 2792 1704 2780 1702 2769 1700 2758 1698 2727 1654 2730 1642 2732 1631 2735 1619 2737 1607 2738 1595 2741 1583 2744 1572 2747 1560 2751 1549 2754 1537 2757 1526 2757 1514 2757 1502 2757 1490 2757 1478 2758 1466 2764 1456 2764 1444 2762 1433 2755 1423 2749 1413 2747 1402 2750 1391 2740 1384 2730 1377 2720 1384 2711 1391 2705 1401 2700 1412 2691 1420 2682 1428 2674 1437 2667 1447 2660 1457 2655 1467 2652 1479 2649 1491 2647 1502 2645 1514 2643 1526 2641 1538 2641 1550 2643 1561 2641 1573 2640 1585 2638 1597 2638 1609 2637 1621 2637 1633
60   2551 1603 2539 1602 2528 1601 2516 1599 2504 1597 2493 1595 2481 1594 2469 1593 2457 1591 2446 1589 2434 1586 2423 1584 2411 1582 2401 1577 2390 1577 2378 1578 2366 1577 2355 1575 2343 1572 2332 1570 2320 1570 2308 1569 2297 1570 2285 1573 2278 1581 2276 1592 2281 1603 2288 1612 2297 1620 2306 1627 2316 1633 2326 1639 2337 1645 2348 1649 2359 1653 2370 1658 2380 1663 2391 1667 2402 1671 2414 1675 2425 1678 2437 1679 2448 1682 2459 1685 2471 1688 2482 1691 2494 1693 2506 1695 2517 1696 2529 1697 2559 1748 2556 1760 2551 1772 2548 1784 2545 1796 2542 1808 2538 1820 2534 1832 2529 1844 2525 1855 2521 1867 2518 1879 2515 1892 2513 1904 2511 1916 2510 1929 2511 1941 2519 1950 2529 1957 2533 1968 2537 1980 2542 1992 2545 2004 2545 2016 2553 2023 2562 2015 2572 2007 2583 2000 2593 1993 2603 1987 2612 1990 2622 1982 2625 1970 2622 1958 2621 1946 2623 1934 2622 1921 2624 1909 2627 1897 2628 1884 2629 1872 2630 1859 2630 1847 2632 1834 2634 1822 2637 1810 2641 1798 2645 1786 2648 1774 2652 1762 2702 1733 2713 1736 2724 1740 2735 1743 2747 1742 2758 1745 2769 1749 2780 1753 2791 1756 2802 1760 2812 1763 2824 1765 2835 1766 2847 1768 2858 1769 2870 1771 2881 1772 2893 1772 2904 1771 2916 1771 2927 1768 2938 1766 2950 1763 2961 1760 2967 1751 2968 1740 2965 1728 2957 1721 2948 1713 2939 1705 2930 1699 2919 1696 2908 1692 2897 1689 2886 1686 2874 1683 2863 1680 2852 1677 2841 1675 2830 1672 2818 1669 2808 1665 2797 1662 2786 1658 2775 1655 2763 1651 2752 1648 2741 1645 2730 1642 2719 1639 2689 1596 2691 1584 2694 1572 2697 1561 2701 1549 2702 1537 2705 1526 2708 1514 2713 1503 2717 1492 2721 1480 2722 1469 2722 1456 2722 1444 2722 1432 2722 1420 2725 1409 2728 1397 2729 1385 2725 1374 2719 1363 2715 1353 2716 1341 2718 1331 2709 1323 2698 1322 2689 1331 2682 1340 2676 1350 2665 1357 2655 1363 2647 1371 2640 1381 2633 1391 2627 1401 2622 1412 2619 1424 2615 1435 2612 1447 2610 1459 2607 1471 2604 1482 2605 1494 2605 1506 2604 1518 2602 1530 2601 1542 2599 1554 2598 1566 2596 1578
61   2512 1779 2503 1787 2494 1794 2484 1802 2475 1810 2466 1817 2455 1823 2445 1829 2435 1836 2425 1842 2416 1850 2406 1858 2397 1865 2388 1873 2379 1881 2370 1889 2361 1896 2351 1904 2342 1911 2335 1920 2331 1932 2333 1943 2334 1955 2332 1967 2328 1978 2328 1990 2338 1992 2350 1993 2360 1987 2370 1981 2381 1975 2391 1969 2401 1962 2411 1956 2421 1949 2431 1942 2440 1935 2450 1927 2459 1920 2469 1913 2478 1905 2487 1897 2496 1889 2505 1882 2514 1874 2524 1866 2533 1859 2542 1851 2551 1843 2560 1835 2622 1843 2628 1854 2634 1866 2640 1877 2645 1888 2651 1899 2657 1911 2663 1922 2669 1933 2675 1944 2683 1955 2690 1965 2697 1975 2706 1985 2715 1994 2724 2003 2733 2011 2744 2018 2754 2025 2762 2035 2772 2042 2784 2045 2797 2047 2810 2049 2822 2048 2834 2043 2842 2034 2843 2023 2840 2010 2837 1998 2830 1987 2824 1976 2820 1964 2817 1952 2809 1942 2800 1932 2792 1923 2785 1912 2777 1902 2769 1893 2760 1883 2752 1874 2743 1865 2734 1856 2725 1847 2716 1837 2711 1826 2705 1815 2697 1804 2687 1798 2701 1727 2709 1716 2716 1705 2724 1695 2733 1686 2743 1677 2753 1669 2764 1660 2774 1652 2785 1645 2795 1637 2804 1627 2813 1618 2822 1608 2832 1599 2842 1590 2852 1582 2862 1573 2870 1563 2878 1552 2885 1541 2892 1530 2898 1518 2902 1506 2902 1493 2893 1487 2880 1487 2867 1489 2855 1493 2842 1497 2830 1502 2818 1507 2806 1512 2793 1517 2782 1524 2771 1532 2760 1539 2749 1546 2738 1553 2728 1561 2717 1569 2707 1577 2697 1585 2690 1597 2683 1608 2675 1619 2666 1628 2657 1637 2649 1648 2642 1659 2590 1660 2585 1648 2580 1636 2575 1624 2570 1612 2565 1601 2560 1589 2555 1577 2550 1565 2545 1553 2541 1541 2537 1529 2531 1517 2523 1508 2513 1500 2503 1491 2493 1483 2483 1475 2473 1467 2462 1460 2452 1453 2440 1447 2429 1441 2417 1437 2404 1434 2395 1439 2394 1451 2396 1463 2392 1476 2390 1488 2390 1501 2387 1514 2395 1524 2403 1534 2410 1544 2418 1555 2426 1565 2435 1574 2444 1583 2453 1593 2461 1602 2470 1612 2478 1622 2486 1632 2493 1643 2499 1654 2504 1666 2512 1677 2519 1687 2526 1698
62   2587 1742 2576 1747 2566 1753 2555 1758 2544 1762 2533 1767 2522 1771 2511 1776 2500 1780 2488 1784 2477 1788 2466 1793 2456 1798 2445 1803 2434 1809 2423 1814 2413 1819 2402 1824 2391 1829 2383 1837 2377 1847 2374 1859 2372 1870 2366 1880 2359 1889 2356 1900 2365 1906 2377 1909 2388 1907 2400 1904 2411 1900 2422 1896 2433 1892 2445 1889 2456 1885 2467 1881 2479 1877 2490 1874 2501 1868 2511 1863 2522 1857 2532 1852 2543 1846 2553 1840 2564 1834 2575 1830 2586 1825 2597 1824 2608 1821 2618 1814 2676 1838 2680 1850 2684 1862 2688 1874 2691 1886 2695 1898 2697 1910 2700 1922 2702 1935 2705 1947 2708 1959 2711 1971 2716 1983 2724 1992 2731 2003 2738 2013 2745 2024 2753 2033 2759 2044 2764 2055 2772 2064 2783 2070 2795 2074 2807 2078 2819 2081 2831 2082 2842 2076 2846 2064 2846 2051 2846 2039 2843 2026 2840 2014 2839 2002 2838 1989 2836 1977 2829 1966 2824 1955 2819 1943 2814 1932 2808 1921 2802 1910 2796 1899 2790 1888 2783 1877 2777 1866 2771 1856 2770 1844 2766 1832 2761 1821 2756 1809 2785 1742 2796 1734 2807 1727 2816 1718 2826 1710 2838 1704 2850 1699 2862 1693 2874 1688 2886 1683 2898 1677 2910 1672 2921 1665 2932 1658 2943 1651 2954 1644 2967 1639 2979 1634 2989 1626 3000 1618 3010 1610 3019 1601 3028 1591 3035 1579 3038 1567 3030 1558 3017 1558 3004 1555 2991 1554 2978 1555 2965 1555 2952 1557 2939 1559 2926 1561 2913 1564 2901 1569 2889 1575 2877 1580 2864 1584 2852 1589 2841 1596 2829 1602 2818 1609 2807 1617 2796 1624 2785 1631 2775 1639 2764 1646 2753 1654 2742 1661 2692 1648 2691 1635 2689 1623 2686 1610 2684 1598 2682 1585 2681 1573 2680 1560 2679 1547 2679 1534 2677 1522 2675 1509 2671 1497 2666 1486 2659 1475 2652 1464 2645 1453 2638 1443 2629 1434 2620 1425 2610 1416 2601 1407 2592 1399 2582 1390 2571 1385 2560 1389 2557 1399 2554 1411 2547 1421 2543 1434 2540 1446 2535 1458 2538 1469 2545 1480 2550 1492 2555 1504 2561 1515 2566 1527 2572 1538 2578 1549 2583 1561 2589 1572 2595 1584 2599 1596 2603 1608 2607 1620 2610 1632 2613 1645 2615 1657 2617 1670
63   2611 1641 2599 1647 2588 1652 2576 1658 2564 1663 2553 1668 2540 1673 2528 1677 2516 1681 2504 1686 2492 1691 2481 1697 2469 1703 2458 1710 2448 1717 2437 1724 2426 1731 2418 1741 2409 1750 2398 1756 2389 1766 2383 1777 2379 1789 2375 1802 2371 1814 2374 1827 2386 1826 2398 1821 2411 1820 2424 1822 2436 1823 2449 1821 2461 1819 2471 1809 2481 1802 2493 1797 2505 1793 2517 1789 2529 1784 2541 1779 2552 1773 2564 1767 2575 1761 2587 1755 2598 1750 2611 1746 2623 1743 2636 1740 2646 1732 2656 1724 2715 1739 2720 1750 2726 1761 2731 1773 2736 1784 2741 1795 2747 1806 2752 1817 2758 1828 2763 1839 2770 1850 2777 1860 2783 1870 2790 1881 2797 1891 2804 1901 2813 1910 2821 1919 2830 1928 2838 1937 2847 1946 2856 1954 2865 1962 2876 1968 2887 1967 2898 1963 2900 1951 2901 1939 2898 1927 2895 1915 2892 1903 2889 1891 2885 1879 2880 1867 2875 1856 2870 1845 2864 1834 2859 1823 2854 1812 2849 1800 2844 1789 2839 1778 2833 1767 2827 1756 2821 1745 2816 1734 2812 1722 2807 1711 2803 1699 2798 1688 2804 1632 2815 1625 2826 1619 2837 1612 2848 1605 2859 1598 2869 1591 2881 1584 2892 1578 2903 1572 2914 1566 2925 1558 2935 1550 2945 1542 2955 1534 2964 1525 2971 1514 2978 1503 2986 1493 2994 1483 3002 1472 3006 1460 3011 1448 3015 1436 3019 1424 3019 1413 3009 1406 2997 1408 2984 1410 2971 1412 2959 1417 2948 1423 2936 1429 2925 1435 2914 1441 2903 1447 2892 1455 2882 1463 2873 1472 2863 1480 2853 1488 2842 1495 2831 1502 2821 1510 2810 1518 2800 1525 2788 1530 2776 1535 2766 1543 2756 1551 2702 1536 2694 1526 2687 1516 2679 1506 2671 1496 2663 1486 2657 1474 2652 1463 2648 1451 2643 1439 2638 1427 2632 1416 2624 1406 2617 1395 2610 1385 2603 1374 2595 1365 2586 1355 2577 1347 2567 1339 2556 1331 2546 1325 2535 1318 2523 1319 2511 1321 2498 1321 2495 1332 2494 1344 2495 1357 2496 1370 2500 1381 2508 1391 2511 1404 2515 1416 2519 1428 2524 1440 2531 1450 2538 1461 2545 1472 2552 1482 2559 1492 2567 1502 2576 1512 2583 1522 2590 1533 2596 1544 2602 1555 2609 1566 2615 1577 2622 1588
64   2505 1746 2494 1752 2483 1757 2471 1761 2459 1766 2447 1770 2436 1774 2424 1778 2412 1781 2399 1783 2388 1787 2377 1793 2366 1799 2354 1804 2343 1809 2331 1814 2322 1821 2313 1830 2301 1835 2290 1841 2281 1849 2276 1860 2272 1872 2265 1882 2262 1893 2268 1902 2280 1900 2293 1899 2305 1898 2317 1903 2329 1906 2341 1905 2353 1903 2361 1894 2373 1889 2385 1889 2397 1885 2408 1880 2420 1878 2432 1874 2443 1868 2455 1865 2467 1862 2478 1857 2489 1851 2502 1848 2514 1845 2526 1842 2538 1839 2550 1836 2600 1853 2604 1864 2608 1876 2612 1887 2615 1898 2624 1906 2628 1917 2632 1929 2635 1940 2639 1951 2643 1963 2647 1974 2653 1984 2659 1995 2665 2005 2671 2015 2678 2025 2684 2035 2690 2046 2698 2055 2706 2064 2714 2073 2722 2081 2733 2087 2744 2088 2754 2082 2758 2072 2758 2060 2758 2048 2756 2036 2755 2024 2754 2013 2750 2001 2746 1990 2742 1979 2738 1967 2734 1956 2731 1945 2727 1933 2723 1922 2719 1911 2714 1900 2709 1889 2705 1878 2702 1866 2699 1855 2695 1844 2691 1832 2686 1821 2682 1810 2701 1757 2712 1751 2723 1745 2734 1740 2746 1734 2757 1729 2769 1725 2781 1721 2792 1716 2804 1712 2816 1708 2828 1703 2839 1697 2849 1690 2859 1683 2869 1675 2879 1667 2886 1657 2893 1647 2901 1637 2908 1627 2912 1615 2916 1604 2922 1592 2928 1581 2932 1570 2927 1560 2915 1562 2902 1563 2890 1566 2878 1570 2866 1574 2855 1580 2844 1586 2833 1591 2821 1596 2810 1602 2799 1608 2788 1614 2778 1621 2766 1627 2755 1632 2744 1638 2733 1643 2721 1649 2710 1652 2697 1654 2685 1657 2674 1663 2663 1669 2606 1649 2600 1638 2594 1627 2588 1617 2582 1606 2577 1594 2574 1583 2571 1570 2568 1559 2562 1548 2557 1537 2551 1526 2545 1515 2539 1504 2533 1493 2527 1482 2520 1472 2513 1462 2506 1452 2497 1444 2487 1436 2477 1428 2467 1421 2455 1419 2443 1416 2431 1414 2430 1425 2430 1438 2430 1450 2432 1462 2435 1474 2441 1485 2444 1496 2446 1509 2449 1520 2453 1532 2458 1544 2463 1555 2468 1566 2473 1578 2478 1589 2484 1600 2490 1610 2496 1621 2502 1632 2507 1643 2511 1655 2514 1667 2520 1678 2527 1688
65   2498 1699 2487 1704 2476 1708 2465 1713 2454 1718 2443 1724 2433 1730 2422 1735 2411 1740 2400 1745 2390 1751 2379 1756 2368 1761 2357 1766 2346 1771 2335 1776 2324 1781 2314 1787 2303 1793 2293 1799 2283 1806 2275 1815 2266 1823 2255 1826 2248 1834 2258 1841 2268 1848 2279 1850 2291 1852 2303 1855 2315 1853 2327 1850 2338 1848 2350 1847 2362 1846 2374 1845 2386 1842 2397 1839 2409 1835 2420 1831 2431 1827 2443 1823 2454 1818 2465 1813 2476 1808 2487 1803 2498 1799 2509 1794 2520 1790 2531 1785 2582 1808 2581 1822 2582 1836 2586 1849 2590 1863 2594 1876 2594 1890 2592 1904 2590 1918 2589 1932 2590 1946 2593 1959 2594 1973 2595 1987 2595 2001 2584 2010 2577 2022 2573 2035 2584 2044 2594 2041 2606 2034 2619 2034 2628 2045 2637 2055 2647 2065 2659 2073 2672 2066 2678 2055 2684 2042 2692 2030 2697 2018 2701 2005 2715 2006 2725 1997 2727 1984 2725 1970 2720 1957 2716 1943 2713 1930 2709 1916 2703 1903 2697 1891 2690 1879 2683 1867 2682 1853 2680 1839 2677 1825 2674 1811 2669 1798 2664 1785 2694 1742 2705 1740 2717 1738 2728 1736 2740 1733 2751 1731 2762 1729 2774 1726 2785 1723 2796 1720 2807 1717 2818 1713 2829 1709 2840 1705 2850 1699 2860 1693 2869 1686 2878 1679 2889 1674 2897 1665 2904 1656 2911 1647 2919 1638 2927 1630 2935 1622 2942 1613 2936 1606 2926 1601 2914 1603 2903 1606 2892 1608 2881 1611 2869 1615 2858 1618 2847 1622 2836 1624 2825 1627 2813 1629 2802 1631 2791 1634 2779 1637 2768 1640 2757 1641 2745 1643 2733 1644 2722 1645 2710 1645 2699 1645 2687 1645 2676 1649 2617 1620 2614 1609 2610 1598 2607 1587 2604 1576 2600 1565 2597 1554 2594 1543 2592 1531 2590 1520 2587 1509 2585 1497 2582 1486 2578 1475 2574 1465 2570 1454 2565 1443 2561 1433 2556 1422 2549 1413 2550 1402 2545 1393 2535 1387 2525 1381 2517 1373 2506 1373 2502 1382 2499 1393 2496 1405 2493 1416 2493 1427 2494 1439 2495 1450 2497 1462 2498 1473 2499 1484 2500 1496 2502 1507 2503 1519 2505 1530 2507 1541 2510 1553 2513 1564 2515 1575 2517 1586 2518 1598 2518 1609 2520 1621 2523 1632 2526 1643
66   2440 1716 2429 1720 2419 1725 2408 1729 2397 1734 2386 1738 2376 1742 2365 1746 2354 1751 2343 1755 2332 1760 2322 1764 2311 1769 2301 1774 2290 1779 2280 1784 2269 1788 2259 1793 2248 1798 2237 1802 2227 1808 2219 1816 2210 1823 2200 1828 2191 1834 2198 1842 2208 1849 2219 1851 2230 1853 2242 1856 2253 1858 2264 1857 2276 1856 2287 1855 2299 1854 2311 1853 2322 1851 2333 1848 2344 1845 2356 1842 2366 1838 2377 1833 2388 1829 2399 1826 2410 1823 2421 1820 2432 1816 2443 1812 2454 1808 2465 1804 2514 1834 2517 1847 2519 1860 2522 1873 2525 1886 2525 1899 2524 1912 2523 1925 2522 1938 2522 1952 2521 1965 2522 1978 2523 1991 2524 2004 2521 2017 2513 2027 2506 2038 2502 2051 2511 2060 2522 2058 2534 2054 2546 2051 2555 2060 2564 2070 2573 2080 2582 2089 2593 2082 2602 2072 2607 2059 2616 2050 2622 2038 2627 2026 2640 2023 2650 2016 2654 2005 2653 1991 2648 1979 2645 1967 2643 1953 2640 1941 2635 1928 2631 1916 2626 1904 2622 1891 2619 1878 2616 1865 2613 1852 2610 1840 2606 1827 2603 1814 2633 1767 2644 1765 2656 1764 2667 1762 2678 1759 2689 1756 2701 1753 2712 1751 2723 1749 2735 1747 2746 1744 2757 1741 2768 1736 2778 1731 2788 1726 2798 1720 2808 1714 2818 1708 2828 1703 2835 1694 2842 1685 2850 1676 2858 1667 2866 1660 2875 1653 2884 1646 2877 1640 2865 1638 2854 1637 2843 1640 2831 1643 2820 1645 2809 1648 2798 1650 2786 1651 2775 1652 2763 1655 2752 1657 2741 1659 2730 1662 2718 1665 2707 1666 2695 1667 2684 1668 2672 1669 2661 1670 2649 1669 2638 1668 2626 1669 2615 1671 2563 1642 2560 1631 2556 1620 2553 1609 2550 1598 2547 1587 2545 1576 2543 1564 2541 1553 2538 1542 2535 1531 2533 1520 2531 1508 2530 1497 2525 1486 2521 1476 2518 1465 2514 1454 2511 1443 2506 1433 2506 1422 2499 1412 2490 1406 2480 1401 2472 1393 2462 1394 2457 1404 2454 1415 2450 1426 2447 1437 2449 1448 2450 1459 2451 1471 2451 1482 2452 1494 2452 1505 2453 1516 2454 1528 2456 1539 2457 1551 2458 1562 2460 1573 2461 1585 2462 1596 2462 1608 2462 1619 2462 1631 2463 1642 2468 1652 2472 1663
67   2526 1716 2517 1724 2509 1732 2500 1740 2496 1750 2494 1762 2485 1769 2475 1775 2466 1782 2456 1789 2447 1796 2439 1804 2432 1814 2425 1823 2419 1833 2413 1843 2407 1853 2401 1863 2396 1874 2390 1884 2385 1894 2383 1906 2381 1917 2386 1927 2393 1936 2404 1939 2415 1941 2427 1944 2438 1945 2450 1946 2462 1947 2473 1943 2482 1937 2490 1928 2498 1919 2505 1910 2511 1901 2519 1892 2526 1883 2534 1874 2539 1863 2544 1853 2550 1843 2555 1832 2561 1822 2568 1813 2578 1807 2587 1800 2594 1791 2601 1782 2642 1781 2649 1790 2657 1800 2665 1808 2673 1817 2682 1825 2690 1833 2698 1842 2706 1851 2714 1860 2722 1869 2729 1878 2737 1887 2746 1895 2756 1901 2766 1908 2776 1914 2787 1918 2798 1923 2809 1928 2819 1933 2831 1936 2842 1939 2854 1941 2864 1938 2863 1929 2870 1921 2877 1912 2878 1901 2872 1891 2865 1882 2857 1873 2849 1864 2841 1856 2833 1846 2826 1837 2818 1829 2809 1821 2801 1812 2793 1803 2783 1796 2774 1789 2765 1782 2755 1774 2747 1766 2740 1756 2733 1746 2728 1736 2722 1726 2712 1719 2710 1658 2720 1649 2731 1640 2739 1629 2746 1617 2755 1608 2765 1598 2776 1590 2788 1584 2799 1577 2807 1566 2816 1556 2826 1546 2836 1536 2845 1527 2855 1517 2863 1506 2874 1498 2877 1487 2864 1485 2857 1477 2856 1464 2854 1450 2852 1437 2849 1423 2846 1410 2841 1397 2835 1385 2825 1381 2814 1389 2804 1398 2793 1406 2782 1415 2772 1424 2765 1436 2758 1447 2748 1456 2738 1465 2727 1474 2717 1483 2708 1493 2703 1506 2698 1519 2690 1529 2681 1540 2671 1550 2661 1559 2652 1569 2646 1581 2639 1593 2590 1596 2585 1589 2579 1582 2574 1575 2568 1569 2561 1563 2554 1558 2547 1552 2541 1546 2535 1540 2528 1533 2521 1529 2513 1525 2505 1521 2497 1517 2489 1514 2480 1512 2472 1509 2464 1505 2456 1502 2448 1498 2440 1493 2432 1491 2423 1491 2417 1497 2411 1503 2408 1511 2406 1520 2406 1529 2410 1536 2415 1544 2422 1550 2428 1556 2435 1562 2441 1568 2447 1574 2451 1582 2455 1590 2460 1597 2466 1604 2471 1611 2477 1618 2483 1625 2489 1630 2496 1636 2503 1641 2511 1646 2518 1652 2525 1657 2532 1662
68   2539 1717 2528 1721 2517 1726 2506 1730 2497 1736 2488 1744 2478 1749 2468 1755 2457 1759 2445 1762 2434 1765 2424 1771 2414 1777 2405 1784 2395 1791 2386 1798 2377 1805 2368 1813 2359 1821 2350 1828 2342 1836 2334 1845 2331 1856 2330 1868 2338 1876 2347 1883 2356 1890 2366 1896 2377 1901 2387 1906 2398 1910 2410 1913 2420 1912 2430 1906 2441 1902 2452 1897 2460 1889 2470 1884 2481 1880 2491 1875 2499 1866 2507 1857 2515 1849 2524 1841 2533 1833 2541 1825 2551 1819 2561 1813 2571 1807 2581 1801 2620 1817 2625 1828 2630 1839 2635 1850 2641 1861 2646 1871 2652 1882 2656 1893 2661 1905 2665 1916 2669 1927 2674 1938 2680 1949 2685 1960 2692 1970 2700 1979 2708 1988 2716 1997 2724 2006 2732 2015 2740 2024 2751 2029 2762 2035 2772 2041 2777 2037 2781 2027 2793 2025 2804 2021 2805 2010 2802 1999 2798 1987 2793 1976 2789 1965 2786 1953 2782 1942 2778 1930 2774 1919 2770 1907 2763 1897 2756 1887 2750 1877 2744 1867 2739 1856 2733 1845 2726 1835 2722 1824 2723 1812 2720 1801 2714 1790 2709 1779 2731 1724 2743 1718 2756 1713 2768 1706 2779 1698 2792 1696 2806 1693 2818 1688 2831 1684 2844 1680 2854 1670 2865 1663 2878 1659 2890 1654 2903 1648 2915 1642 2928 1638 2941 1634 2948 1627 2939 1617 2930 1607 2933 1594 2936 1581 2938 1567 2939 1553 2941 1540 2941 1526 2941 1513 2930 1505 2918 1512 2905 1516 2892 1519 2879 1522 2865 1523 2856 1532 2847 1541 2834 1546 2821 1550 2808 1555 2796 1561 2785 1568 2775 1578 2765 1587 2754 1595 2742 1603 2731 1609 2719 1616 2706 1621 2695 1628 2685 1638 2637 1625 2634 1617 2631 1608 2628 1600 2625 1592 2622 1583 2618 1575 2614 1567 2610 1560 2605 1552 2599 1545 2594 1538 2589 1531 2585 1523 2578 1518 2570 1514 2563 1509 2557 1502 2550 1497 2543 1491 2537 1485 2532 1478 2524 1474 2516 1470 2508 1469 2500 1474 2494 1480 2493 1488 2491 1497 2492 1506 2494 1514 2498 1522 2502 1530 2505 1538 2507 1547 2509 1555 2512 1564 2514 1572 2517 1581 2520 1589 2522 1597 2526 1606 2529 1614 2532 1622 2536 1630 2541 1638 2545 1646 2550 1653 2556 1659 2562 1666
69   2422 1741 2412 1747 2402 1752 2392 1757 2381 1761 2371 1765 2360 1770 2350 1774 2340 1779 2329 1783 2319 1788 2309 1793 2298 1797 2288 1803 2279 1809 2270 1816 2261 1823 2252 1830 2243 1837 2235 1844 2227 1853 2219 1861 2211 1869 2203 1876 2198 1885 2204 1892 2215 1895 2226 1895 2237 1893 2248 1891 2259 1890 2271 1889 2282 1886 2291 1881 2301 1875 2312 1871 2322 1867 2332 1862 2342 1855 2351 1849 2361 1845 2373 1843 2384 1841 2395 1838 2406 1835 2417 1834 2428 1833 2440 1832 2451 1831 2462 1829 2534 1846 2541 1857 2548 1868 2556 1878 2564 1889 2571 1900 2576 1912 2580 1924 2586 1936 2592 1947 2599 1959 2606 1970 2613 1980 2619 1992 2624 2004 2629 2016 2636 2027 2645 2037 2655 2045 2665 2053 2675 2061 2685 2070 2695 2078 2704 2077 2712 2067 2724 2064 2737 2060 2737 2049 2734 2036 2731 2024 2725 2012 2719 2000 2713 1989 2707 1978 2700 1966 2695 1954 2690 1942 2685 1930 2680 1918 2674 1906 2669 1894 2662 1883 2656 1872 2649 1860 2643 1849 2636 1838 2629 1826 2623 1815 2616 1804 2609 1793 2625 1751 2637 1747 2650 1742 2658 1732 2668 1724 2680 1718 2692 1712 2703 1707 2716 1701 2728 1696 2740 1691 2752 1687 2764 1682 2776 1676 2786 1668 2797 1660 2806 1651 2815 1642 2825 1633 2836 1625 2846 1617 2857 1609 2865 1599 2873 1589 2875 1577 2869 1567 2857 1562 2845 1558 2832 1559 2818 1560 2806 1563 2793 1567 2781 1572 2769 1576 2756 1580 2743 1584 2732 1589 2720 1595 2708 1601 2697 1607 2685 1613 2673 1620 2662 1626 2652 1634 2640 1639 2627 1642 2614 1645 2602 1649 2590 1655 2580 1663 2527 1643 2519 1634 2512 1624 2504 1615 2497 1605 2491 1595 2487 1584 2483 1573 2479 1561 2474 1550 2470 1539 2466 1528 2462 1516 2458 1505 2454 1494 2449 1483 2443 1472 2437 1462 2431 1452 2424 1442 2416 1433 2408 1424 2400 1415 2392 1407 2381 1404 2372 1409 2369 1420 2371 1432 2373 1444 2376 1456 2380 1467 2387 1477 2386 1489 2386 1501 2387 1513 2388 1524 2389 1536 2392 1548 2395 1560 2399 1571 2402 1583 2406 1594 2410 1605 2414 1617 2418 1628 2422 1639 2425 1651 2430 1662 2434 1673 2439 1684
70   2587 1720 2576 1725 2565 1730 2555 1735 2544 1740 2533 1744 2522 1748 2511 1752 2499 1756 2488 1760 2477 1764 2466 1768 2455 1773 2444 1777 2434 1783 2423 1789 2413 1795 2403 1800 2393 1807 2384 1815 2376 1823 2367 1831 2359 1840 2348 1845 2341 1852 2347 1860 2357 1866 2369 1869 2380 1868 2392 1867 2404 1866 2416 1864 2428 1863 2439 1860 2449 1855 2460 1850 2471 1845 2482 1840 2493 1836 2504 1832 2515 1828 2527 1826 2539 1823 2550 1821 2562 1820 2574 1820 2586 1820 2597 1821 2609 1820 2621 1819 2689 1840 2695 1852 2702 1864 2708 1876 2714 1888 2718 1900 2720 1914 2723 1927 2727 1940 2731 1953 2736 1965 2742 1977 2749 1988 2757 1999 2758 2013 2763 2025 2770 2036 2781 2044 2785 2056 2794 2067 2804 2075 2815 2082 2824 2092 2836 2096 2844 2086 2857 2085 2870 2082 2877 2072 2875 2059 2871 2046 2869 2033 2863 2021 2856 2009 2851 1997 2847 1984 2843 1971 2839 1958 2834 1946 2830 1933 2825 1921 2820 1908 2814 1896 2809 1884 2803 1872 2796 1860 2791 1847 2787 1835 2783 1822 2779 1809 2775 1796 2790 1752 2802 1747 2814 1742 2825 1735 2836 1729 2849 1725 2861 1721 2874 1718 2887 1715 2899 1711 2912 1708 2924 1704 2936 1698 2948 1693 2959 1685 2969 1678 2980 1670 2991 1663 3001 1655 3012 1648 3023 1641 3034 1634 3043 1625 3052 1616 3058 1604 3051 1595 3040 1588 3028 1583 3015 1582 3002 1581 2989 1584 2977 1588 2965 1593 2952 1593 2939 1593 2926 1595 2914 1599 2901 1604 2889 1608 2877 1613 2865 1619 2854 1624 2842 1630 2830 1636 2819 1642 2806 1644 2793 1646 2780 1647 2768 1651 2755 1654 2703 1638 2697 1627 2691 1617 2682 1608 2675 1599 2670 1588 2664 1577 2661 1565 2658 1554 2655 1542 2651 1530 2648 1518 2645 1507 2641 1495 2637 1484 2633 1472 2628 1461 2623 1450 2617 1439 2612 1428 2607 1417 2599 1408 2591 1398 2583 1389 2574 1383 2564 1386 2560 1397 2559 1410 2559 1422 2559 1434 2563 1445 2566 1457 2566 1469 2566 1481 2567 1493 2568 1505 2569 1518 2569 1530 2571 1542 2574 1554 2576 1566 2579 1577 2583 1589 2587 1600 2590 1612 2592 1624 2594 1636 2597 1648 2601 1659 2605 1671
71   2646 1615 2637 1608 2627 1600 2615 1598 2604 1597 2594 1590 2584 1583 2574 1576 2564 1569 2554 1563 2544 1557 2533 1551 2522 1546 2511 1542 2500 1539 2488 1536 2476 1533 2465 1530 2453 1530 2441 1531 2429 1532 2417 1535 2406 1539 2396 1545 2386 1552 2381 1563 2380 1575 2388 1584 2396 1593 2403 1602 2411 1611 2419 1620 2426 1630 2433 1639 2443 1647 2454 1651 2465 1656 2476 1660 2488 1663 2499 1666 2511 1669 2522 1673 2533 1678 2544 1682 2555 1687 2566 1692 2578 1694 2590 1696 2601 1699 2613 1701 2611 1750 2606 1762 2602 1774 2597 1786 2592 1798 2587 1810 2582 1821 2574 1832 2566 1842 2558 1852 2551 1862 2544 1873 2537 1884 2531 1896 2526 1908 2522 1920 2517 1932 2514 1944 2511 1957 2514 1969 2519 1980 2521 1992 2520 2005 2519 2018 2528 2027 2538 2035 2550 2032 2559 2022 2568 2014 2579 2007 2591 2003 2604 1999 2610 1989 2616 1977 2620 1965 2625 1954 2636 1947 2646 1939 2651 1927 2656 1915 2662 1904 2668 1892 2674 1881 2680 1870 2686 1858 2693 1847 2701 1837 2706 1825 2710 1813 2715 1801 2762 1780 2773 1787 2785 1795 2796 1802 2808 1810 2819 1818 2830 1825 2841 1833 2852 1841 2864 1848 2876 1855 2887 1862 2899 1868 2912 1874 2925 1878 2938 1881 2951 1880 2964 1877 2978 1875 2991 1871 3004 1867 3017 1871 3029 1870 3039 1861 3045 1849 3051 1837 3057 1825 3063 1813 3062 1799 3060 1786 3056 1774 3044 1768 3032 1761 3020 1754 3008 1748 2995 1743 2983 1738 2970 1733 2957 1728 2944 1725 2931 1722 2917 1723 2904 1723 2890 1720 2877 1718 2865 1711 2853 1706 2839 1706 2825 1706 2812 1704 2796 1621 2800 1610 2805 1598 2809 1587 2814 1575 2820 1564 2825 1553 2830 1542 2835 1531 2841 1520 2846 1509 2852 1498 2859 1488 2861 1476 2864 1464 2866 1452 2869 1440 2871 1428 2872 1415 2872 1403 2871 1391 2870 1379 2867 1367 2858 1359 2847 1355 2835 1352 2823 1350 2811 1351 2800 1357 2798 1368 2789 1376 2779 1382 2770 1390 2764 1401 2758 1411 2754 1423 2750 1435 2746 1446 2742 1458 2736 1469 2731 1480 2729 1492 2728 1504 2724 1516 2720 1527 2715 1539 2710 1550 2705 1561 2703 1573 2701 1585
72   2618 1642 2608 1635 2599 1629 2589 1622 2580 1615 2570 1608 2561 1602 2552 1594 2543 1587 2534 1579 2524 1572 2515 1565 2505 1559 2494 1554 2483 1550 2472 1545 2462 1541 2450 1540 2438 1539 2427 1538 2415 1539 2404 1542 2393 1546 2381 1549 2372 1555 2365 1564 2365 1574 2370 1585 2376 1595 2384 1604 2391 1613 2399 1622 2406 1631 2414 1640 2423 1647 2432 1655 2442 1660 2453 1665 2463 1670 2474 1675 2484 1680 2495 1685 2505 1691 2516 1696 2526 1702 2535 1709 2545 1715 2555 1721 2566 1726 2576 1732 2572 1771 2566 1782 2561 1793 2557 1805 2552 1816 2545 1827 2539 1838 2531 1847 2522 1856 2514 1865 2507 1875 2500 1885 2493 1896 2488 1907 2483 1918 2477 1929 2469 1938 2463 1949 2461 1961 2461 1973 2462 1985 2463 1998 2462 2010 2462 2022 2465 2034 2471 2045 2482 2045 2491 2037 2499 2028 2510 2021 2521 2018 2533 2014 2545 2010 2553 2000 2560 1991 2566 1979 2572 1969 2582 1962 2590 1953 2597 1942 2603 1932 2609 1921 2616 1910 2622 1900 2629 1889 2636 1879 2645 1870 2652 1861 2659 1850 2666 1840 2712 1828 2724 1834 2735 1840 2747 1846 2760 1850 2771 1856 2782 1864 2793 1872 2803 1880 2813 1888 2823 1897 2834 1905 2844 1913 2856 1919 2868 1924 2881 1926 2894 1927 2907 1926 2921 1925 2934 1924 2947 1926 2959 1930 2972 1928 2980 1920 2987 1908 2995 1898 3000 1886 3004 1873 3005 1860 3001 1848 2994 1837 2984 1828 2973 1821 2962 1814 2951 1807 2939 1801 2927 1795 2915 1789 2903 1783 2891 1780 2878 1777 2865 1775 2852 1772 2839 1768 2827 1762 2817 1755 2806 1747 2794 1741 2782 1736 2769 1734 2768 1671 2773 1660 2778 1649 2779 1636 2782 1625 2789 1614 2795 1604 2801 1593 2808 1582 2814 1572 2821 1562 2827 1551 2834 1541 2841 1531 2846 1520 2852 1509 2855 1497 2858 1485 2860 1473 2860 1461 2861 1449 2860 1436 2857 1424 2853 1413 2842 1408 2831 1403 2819 1401 2807 1399 2796 1403 2789 1414 2780 1422 2770 1428 2762 1437 2755 1447 2749 1458 2743 1469 2737 1479 2732 1490 2726 1501 2720 1512 2715 1523 2711 1535 2708 1547 2703 1558 2698 1569 2693 1580 2687 1591 2680 1601 2675 1612 2669 1623
73   2500 1718 2488 1714 2476 1710 2464 1706 2453 1703 2441 1698 2429 1694 2417 1691 2405 1692 2393 1693 2381 1697 2369 1701 2357 1701 2344 1701 2332 1704 2321 1709 2309 1714 2299 1720 2289 1728 2280 1736 2271 1745 2264 1755 2257 1766 2249 1775 2240 1784 2236 1795 2237 1806 2246 1813 2259 1815 2266 1824 2273 1835 2284 1840 2295 1838 2304 1830 2316 1833 2328 1836 2341 1839 2353 1841 2365 1843 2377 1843 2389 1846 2402 1846 2414 1846 2426 1845 2439 1844 2451 1841 2463 1838 2475 1836 2488 1834 2500 1832 2530 1865 2527 1878 2523 1891 2520 1903 2516 1916 2513 1929 2514 1942 2515 1955 2515 1968 2516 1982 2516 1995 2517 2008 2518 2021 2519 2034 2521 2047 2523 2060 2525 2074 2529 2086 2533 2098 2540 2110 2548 2120 2554 2132 2557 2145 2567 2150 2572 2142 2574 2130 2586 2125 2598 2119 2608 2111 2618 2102 2626 2092 2634 2081 2641 2070 2647 2058 2652 2046 2656 2034 2661 2021 2666 2009 2671 1997 2673 1984 2675 1971 2677 1958 2678 1944 2679 1931 2672 1920 2664 1909 2655 1900 2647 1890 2641 1878 2635 1866 2679 1841 2690 1846 2701 1851 2712 1855 2723 1861 2733 1867 2743 1874 2754 1878 2766 1880 2777 1883 2789 1886 2801 1885 2813 1884 2824 1881 2835 1881 2847 1885 2855 1877 2863 1868 2871 1858 2879 1849 2887 1841 2895 1832 2904 1824 2913 1816 2923 1809 2929 1801 2927 1789 2924 1777 2917 1768 2908 1760 2899 1753 2889 1747 2877 1742 2866 1738 2855 1735 2843 1733 2831 1730 2820 1730 2808 1732 2796 1734 2784 1734 2772 1733 2760 1733 2748 1735 2736 1737 2724 1739 2713 1742 2701 1745 2690 1750 2679 1754 2646 1698 2650 1687 2655 1676 2659 1665 2664 1654 2668 1643 2674 1632 2677 1622 2675 1610 2677 1598 2679 1587 2680 1575 2682 1563 2682 1551 2683 1539 2681 1528 2675 1517 2672 1505 2670 1494 2668 1482 2665 1470 2662 1459 2657 1448 2652 1438 2641 1437 2630 1441 2619 1446 2610 1454 2601 1462 2592 1470 2583 1477 2573 1484 2566 1493 2558 1503 2552 1513 2546 1523 2541 1534 2538 1545 2535 1557 2532 1569 2529 1580 2526 1592 2522 1603 2522 1615 2522 1627 2522 1639 2522 1651 2525 1662 2529 1674 2532 1685
74   2428 1781 2416 1780 2404 1779 2392 1777 2380 1775 2368 1774 2355 1774 2343 1774 2331 1773 2319 1773 2308 1778 2296 1779 2284 1779 2272 1782 2260 1785 2250 1791 2239 1798 2229 1805 2220 1812 2211 1821 2202 1829 2195 1839 2189 1850 2181 1859 2173 1868 2165 1877 2171 1887 2181 1893 2193 1895 2202 1903 2211 1910 2222 1915 2233 1913 2244 1909 2255 1913 2267 1916 2279 1917 2291 1918 2304 1918 2316 1919 2328 1922 2340 1923 2352 1923 2364 1921 2376 1919 2388 1916 2400 1913 2411 1910 2423 1907 2435 1904 2463 1940 2461 1953 2459 1965 2457 1978 2456 1990 2455 2003 2455 2015 2454 2028 2455 2041 2457 2053 2458 2066 2459 2079 2459 2091 2460 2104 2463 2116 2466 2128 2470 2141 2474 2153 2478 2165 2484 2176 2489 2187 2495 2199 2499 2210 2507 2220 2515 2215 2517 2203 2523 2195 2535 2190 2546 2184 2554 2175 2563 2165 2570 2155 2577 2144 2583 2133 2589 2122 2595 2111 2601 2099 2605 2088 2608 2075 2611 2063 2614 2051 2615 2038 2617 2025 2617 2013 2617 2000 2610 1990 2601 1981 2597 1970 2593 1957 2591 1945 2617 1906 2628 1910 2639 1913 2650 1918 2660 1924 2670 1930 2680 1936 2690 1942 2701 1944 2713 1946 2724 1948 2736 1949 2748 1949 2759 1946 2770 1944 2782 1945 2791 1938 2799 1929 2802 1918 2808 1908 2815 1899 2823 1891 2831 1882 2839 1874 2848 1866 2856 1857 2860 1846 2852 1838 2844 1829 2835 1822 2824 1817 2813 1812 2803 1807 2794 1800 2783 1795 2772 1793 2760 1792 2749 1792 2737 1793 2725 1794 2714 1796 2702 1797 2691 1799 2679 1799 2667 1799 2656 1801 2645 1805 2634 1810 2623 1811 2611 1811 2572 1764 2578 1754 2584 1744 2590 1733 2593 1721 2596 1710 2601 1699 2606 1688 2601 1677 2603 1665 2605 1653 2605 1642 2605 1630 2605 1618 2603 1606 2602 1594 2598 1582 2594 1571 2590 1560 2587 1548 2584 1537 2579 1526 2574 1515 2569 1504 2560 1503 2550 1508 2539 1514 2529 1520 2520 1528 2511 1536 2502 1544 2494 1553 2486 1562 2477 1570 2471 1580 2467 1592 2463 1603 2461 1614 2459 1626 2457 1638 2455 1650 2452 1661 2449 1673 2450 1685 2450 1697 2452 1709 2454 1721 2456 1732 2459 1744 2461 1756
75   2391 1636 2379 1635 2367 1634 2355 1634 2344 1637 2336 1644 2324 1641 2312 1640 2300 1641 2288 1642 2276 1643 2264 1645 2253 1647 2241 1649 2229 1652 2218 1656 2212 1666 2203 1673 2192 1678 2181 1682 2170 1688 2162 1696 2154 1705 2148 1716 2143 1726 2145 1738 2147 1750 2156 1757 2167 1763 2178 1767 2190 1769 2202 1770 2213 1770 2225 1771 2237 1771 2249 1770 2261 1770 2273 1769 2285 1767 2297 1765 2308 1762 2320 1760 2332 1757 2344 1755 2355 1752 2367 1751 2379 1752 2391 1751 2402 1746 2413 1742 2458 1773 2457 1785 2455 1796 2454 1808 2459 1818 2463 1829 2466 1840 2469 1852 2472 1863 2475 1874 2478 1885 2481 1897 2484 1908 2487 1919 2490 1931 2494 1941 2498 1952 2505 1961 2513 1969 2513 1981 2520 1988 2531 1990 2543 1989 2554 1987 2566 1986 2577 1988 2588 1991 2600 1988 2610 1984 2617 1974 2616 1963 2614 1951 2613 1940 2611 1928 2609 1917 2606 1905 2604 1894 2601 1883 2599 1871 2596 1860 2592 1849 2588 1838 2584 1827 2580 1816 2576 1805 2572 1794 2568 1783 2564 1772 2560 1762 2555 1751 2596 1702 2608 1702 2619 1702 2631 1702 2642 1700 2653 1697 2665 1694 2676 1691 2687 1688 2698 1684 2709 1681 2719 1676 2729 1669 2739 1663 2748 1657 2756 1649 2765 1640 2772 1631 2779 1622 2786 1613 2794 1604 2801 1595 2808 1586 2815 1577 2822 1568 2826 1560 2819 1551 2807 1550 2796 1550 2786 1544 2775 1540 2764 1537 2753 1540 2741 1542 2730 1544 2719 1547 2708 1551 2697 1555 2686 1559 2675 1562 2664 1566 2653 1569 2641 1572 2630 1575 2620 1580 2609 1585 2599 1589 2588 1595 2579 1602 2570 1609 2525 1580 2525 1569 2524 1557 2524 1546 2524 1534 2525 1523 2525 1511 2525 1500 2526 1488 2526 1477 2527 1465 2527 1454 2528 1442 2529 1431 2531 1420 2528 1409 2524 1398 2520 1387 2517 1376 2514 1365 2511 1354 2506 1344 2499 1335 2488 1332 2478 1337 2468 1343 2459 1350 2450 1357 2441 1364 2434 1373 2428 1383 2422 1393 2415 1402 2409 1411 2402 1421 2400 1432 2398 1443 2397 1455 2399 1466 2406 1475 2410 1485 2411 1497 2411 1508 2411 1520 2411 1531 2412 1543 2413 1554 2416 1565 2419 1576 2423 1587
76   2541 1775 2531 1769 2520 1765 2508 1764 2496 1766 2485 1764 2473 1761 2461 1760 2450 1758 2438 1757 2426 1755 2414 1757 2403 1759 2391 1762 2380 1764 2369 1768 2359 1776 2349 1781 2338 1786 2327 1790 2316 1794 2306 1800 2297 1808 2289 1817 2283 1827 2283 1839 2287 1850 2295 1858 2305 1864 2316 1868 2328 1871 2339 1874 2351 1876 2363 1876 2375 1876 2386 1876 2398 1877 2410 1877 2422 1878 2434 1878 2446 1876 2457 1875 2469 1873 2481 1872 2493 1871 2505 1872 2516 1873 2528 1874 2540 1875 2552 1876 2584 1920 2586 1931 2588 1942 2590 1952 2592 1963 2594 1974 2595 1985 2597 1996 2598 2007 2600 2018 2602 2029 2604 2039 2606 2050 2606 2061 2607 2072 2610 2083 2615 2092 2619 2102 2620 2113 2627 2121 2635 2128 2646 2125 2656 2121 2666 2124 2677 2128 2686 2133 2696 2137 2707 2138 2717 2137 2723 2128 2727 2118 2726 2107 2726 2096 2725 2085 2725 2074 2724 2063 2723 2052 2723 2041 2722 2030 2720 2019 2718 2008 2716 1998 2714 1987 2712 1976 2709 1965 2707 1955 2703 1944 2701 1934 2698 1923 2696 1912 2734 1865 2745 1866 2757 1866 2768 1867 2780 1867 2791 1866 2803 1865 2814 1865 2826 1865 2837 1865 2849 1863 2860 1860 2871 1857 2881 1852 2891 1846 2901 1841 2911 1834 2920 1828 2929 1821 2939 1814 2948 1807 2957 1801 2965 1793 2973 1784 2980 1774 2982 1764 2973 1761 2962 1761 2952 1755 2946 1745 2938 1738 2927 1733 2916 1732 2905 1733 2893 1735 2882 1735 2870 1733 2859 1732 2848 1734 2836 1736 2825 1736 2813 1736 2802 1738 2791 1742 2781 1746 2769 1749 2758 1752 2747 1755 2736 1758 2725 1761 2692 1726 2689 1715 2685 1704 2684 1693 2685 1682 2687 1671 2688 1660 2690 1648 2692 1637 2696 1627 2699 1616 2701 1605 2702 1593 2703 1582 2703 1571 2704 1559 2705 1548 2704 1537 2701 1526 2699 1515 2697 1504 2691 1495 2681 1490 2670 1490 2659 1494 2649 1499 2639 1504 2628 1509 2618 1513 2608 1519 2599 1526 2593 1535 2587 1545 2583 1556 2581 1567 2578 1578 2576 1589 2575 1600 2573 1611 2570 1622 2567 1633 2563 1644 2558 1654 2557 1664 2561 1675 2566 1685 2569 1696 2572 1707 2576 1717 2580 1728
77   2589 1623 2578 1622 2566 1620 2555 1619 2544 1616 2533 1612 2522 1609 2511 1606 2500 1603 2489 1602 2477 1601 2466 1600 2455 1603 2444 1605 2432 1605 2421 1605 2409 1605 2398 1607 2387 1609 2376 1610 2364 1610 2353 1610 2341 1611 2331 1614 2330 1625 2331 1636 2334 1647 2344 1653 2353 1659 2363 1666 2370 1675 2377 1684 2385 1692 2395 1698 2404 1704 2414 1710 2424 1715 2435 1719 2446 1723 2456 1726 2467 1729 2479 1730 2490 1731 2502 1732 2513 1733 2524 1732 2536 1731 2547 1731 2559 1730 2570 1729 2585 1752 2581 1761 2578 1771 2574 1780 2570 1789 2568 1800 2566 1810 2563 1820 2561 1831 2559 1842 2557 1853 2555 1864 2553 1875 2552 1887 2551 1899 2550 1911 2549 1922 2547 1933 2548 1945 2550 1956 2554 1965 2558 1974 2565 1984 2574 1993 2580 2002 2588 2007 2596 2006 2600 1997 2606 1989 2612 1983 2617 1975 2621 1966 2623 1955 2626 1945 2631 1937 2636 1929 2641 1921 2645 1912 2647 1901 2650 1892 2652 1881 2655 1871 2657 1860 2660 1850 2662 1839 2664 1828 2666 1817 2667 1805 2668 1793 2669 1781 2712 1763 2722 1767 2732 1772 2742 1776 2752 1781 2762 1785 2772 1788 2783 1791 2793 1795 2803 1798 2814 1800 2825 1802 2836 1804 2846 1805 2857 1805 2868 1804 2879 1803 2890 1802 2900 1800 2911 1798 2922 1796 2933 1795 2943 1793 2952 1788 2957 1778 2962 1769 2965 1758 2963 1750 2954 1743 2945 1737 2936 1731 2926 1726 2917 1720 2907 1715 2898 1709 2889 1704 2879 1698 2869 1694 2859 1690 2849 1686 2839 1684 2828 1682 2817 1680 2806 1678 2796 1676 2785 1674 2774 1673 2763 1671 2753 1669 2742 1667 2723 1630 2726 1619 2729 1608 2733 1598 2736 1587 2740 1577 2745 1566 2749 1556 2753 1545 2758 1535 2763 1525 2767 1515 2771 1504 2775 1493 2778 1483 2781 1472 2781 1461 2777 1450 2773 1440 2767 1430 2759 1422 2752 1415 2743 1408 2733 1402 2723 1397 2713 1392 2702 1389 2691 1387 2680 1384 2669 1383 2660 1385 2658 1396 2656 1407 2654 1419 2652 1430 2649 1441 2647 1452 2645 1463 2644 1474 2643 1485 2642 1496 2641 1508 2639 1519 2637 1530 2635 1541 2634 1552 2635 1563 2636 1575 2637 1586 2638 1597
78   2641 1659 2630 1656 2620 1653 2609 1650 2598 1648 2587 1645 2577 1642 2566 1637 2556 1634 2545 1631 2534 1629 2524 1626 2513 1625 2501 1626 2490 1626 2479 1626 2468 1626 2457 1627 2446 1628 2435 1627 2424 1625 2413 1624 2402 1623 2391 1625 2384 1633 2384 1642 2385 1653 2389 1663 2397 1671 2405 1679 2412 1687 2420 1695 2427 1703 2435 1711 2443 1719 2452 1725 2461 1732 2470 1738 2480 1743 2491 1747 2501 1750 2512 1753 2523 1756 2534 1757 2545 1759 2556 1761 2567 1763 2578 1765 2589 1765 2600 1765 2623 1787 2618 1797 2613 1806 2607 1815 2602 1825 2600 1835 2597 1845 2594 1856 2591 1866 2588 1876 2585 1887 2582 1897 2579 1907 2578 1918 2575 1928 2572 1938 2571 1949 2567 1959 2568 1970 2569 1980 2571 1991 2574 2001 2578 2011 2584 2020 2591 2028 2595 2037 2602 2043 2609 2037 2613 2027 2622 2021 2628 2012 2633 2003 2637 1993 2642 1983 2647 1974 2654 1966 2661 1957 2665 1947 2669 1937 2673 1927 2676 1917 2680 1907 2684 1897 2688 1887 2691 1877 2693 1866 2696 1856 2698 1845 2700 1835 2702 1824 2743 1817 2753 1822 2762 1827 2772 1831 2782 1836 2792 1840 2802 1844 2812 1849 2822 1853 2832 1857 2842 1861 2852 1864 2863 1866 2873 1868 2884 1870 2895 1870 2905 1869 2916 1868 2927 1869 2938 1870 2948 1870 2959 1869 2970 1869 2980 1865 2986 1857 2992 1848 2996 1838 2998 1828 2993 1819 2985 1812 2976 1805 2967 1799 2958 1793 2949 1787 2940 1781 2931 1775 2922 1769 2912 1765 2903 1761 2893 1756 2883 1752 2873 1748 2863 1744 2852 1741 2842 1738 2832 1735 2821 1732 2811 1729 2800 1726 2790 1723 2773 1679 2778 1669 2782 1658 2787 1648 2792 1638 2797 1628 2802 1618 2807 1608 2812 1598 2817 1588 2823 1579 2829 1569 2834 1559 2838 1549 2843 1539 2846 1528 2849 1517 2846 1506 2842 1496 2836 1486 2830 1476 2823 1468 2815 1461 2806 1454 2796 1449 2786 1444 2776 1439 2765 1435 2755 1431 2744 1429 2735 1433 2732 1444 2728 1455 2725 1465 2722 1476 2719 1487 2716 1498 2713 1509 2711 1520 2709 1531 2706 1542 2704 1553 2704 1564 2701 1574 2697 1585 2694 1596 2693 1607 2692 1618 2690 1629 2688 1640
79   2507 1709 2495 1712 2484 1715 2472 1717 2460 1721 2450 1726 2439 1731 2428 1737 2418 1743 2407 1749 2397 1756 2388 1763 2378 1770 2369 1778 2360 1786 2352 1795 2340 1798 2332 1806 2323 1815 2315 1823 2307 1832 2300 1842 2292 1851 2285 1861 2281 1869 2292 1875 2303 1880 2314 1886 2325 1890 2336 1893 2348 1895 2360 1896 2372 1897 2384 1896 2396 1895 2408 1893 2420 1891 2431 1887 2442 1882 2454 1879 2465 1876 2477 1874 2489 1871 2500 1866 2511 1861 2522 1856 2532 1850 2541 1842 2550 1834 2559 1826 2596 1845 2596 1857 2595 1869 2595 1881 2597 1893 2599 1905 2601 1917 2605 1928 2611 1938 2619 1948 2626 1957 2631 1968 2636 1979 2640 1990 2645 2002 2649 2013 2653 2024 2660 2034 2667 2044 2676 2052 2685 2060 2694 2068 2703 2076 2713 2081 2723 2077 2727 2066 2732 2055 2736 2043 2739 2032 2744 2021 2747 2010 2744 1999 2746 1987 2748 1975 2750 1963 2752 1951 2754 1939 2754 1927 2753 1915 2753 1903 2756 1891 2758 1879 2760 1868 2757 1856 2752 1846 2747 1835 2738 1827 2728 1820 2719 1812 2710 1804 2728 1765 2740 1767 2752 1768 2764 1770 2777 1769 2789 1768 2800 1763 2810 1757 2821 1751 2831 1744 2842 1738 2852 1731 2863 1725 2875 1722 2887 1721 2896 1728 2903 1725 2905 1714 2900 1703 2905 1693 2913 1683 2920 1674 2928 1664 2935 1654 2941 1644 2934 1636 2925 1627 2916 1619 2907 1610 2897 1606 2885 1605 2873 1603 2861 1601 2848 1600 2836 1600 2824 1601 2812 1601 2799 1603 2787 1604 2775 1605 2763 1605 2754 1613 2744 1619 2732 1621 2720 1624 2708 1628 2699 1635 2689 1643 2680 1651 2671 1659 2638 1645 2633 1634 2628 1624 2622 1613 2616 1603 2610 1593 2604 1583 2597 1573 2591 1563 2585 1553 2578 1543 2572 1533 2565 1523 2559 1513 2552 1503 2546 1493 2540 1483 2533 1473 2526 1463 2518 1455 2510 1447 2500 1439 2491 1432 2481 1429 2471 1436 2462 1442 2452 1449 2442 1456 2443 1468 2443 1480 2444 1491 2445 1503 2446 1515 2448 1527 2449 1538 2451 1550 2453 1562 2456 1573 2461 1584 2465 1595 2469 1606 2473 1618 2477 1629 2481 1640 2489 1649 2497 1658 2506 1666 2515 1673 2524 1681 2534 1687
80   2423 1713 2411 1715 2399 1716 2389 1721 2380 1729 2369 1733 2359 1738 2348 1744 2338 1751 2328 1758 2318 1764 2309 1771 2300 1780 2292 1789 2284 1797 2273 1802 2263 1808 2255 1817 2247 1825 2239 1835 2232 1845 2225 1854 2218 1864 2211 1873 2217 1880 2227 1886 2238 1892 2249 1895 2261 1898 2273 1901 2284 1902 2296 1902 2308 1901 2320 1898 2331 1895 2343 1892 2354 1888 2366 1885 2377 1881 2389 1877 2400 1873 2411 1870 2423 1866 2434 1861 2444 1856 2455 1851 2464 1843 2472 1834 2481 1825 2489 1817 2517 1836 2517 1848 2517 1860 2517 1872 2520 1883 2523 1895 2528 1906 2533 1917 2539 1927 2546 1936 2554 1945 2560 1956 2564 1967 2569 1978 2574 1989 2578 2000 2584 2010 2590 2021 2598 2030 2606 2038 2616 2045 2626 2051 2636 2058 2647 2062 2657 2059 2660 2047 2664 2036 2667 2024 2670 2013 2676 2003 2678 1991 2675 1980 2676 1968 2677 1956 2679 1945 2681 1933 2681 1921 2680 1909 2680 1897 2680 1885 2682 1873 2683 1861 2682 1850 2678 1839 2674 1827 2667 1818 2657 1811 2647 1806 2636 1800 2626 1794 2645 1747 2657 1749 2669 1750 2681 1752 2693 1752 2705 1751 2715 1745 2726 1739 2736 1732 2746 1725 2756 1719 2766 1711 2775 1703 2785 1699 2797 1699 2808 1704 2818 1701 2819 1690 2811 1681 2816 1671 2824 1662 2830 1651 2836 1641 2842 1630 2847 1620 2848 1610 2839 1602 2829 1595 2820 1586 2810 1580 2798 1580 2786 1582 2774 1581 2762 1580 2750 1581 2738 1582 2726 1584 2714 1586 2702 1588 2690 1590 2679 1592 2669 1599 2659 1606 2647 1609 2636 1611 2625 1617 2616 1625 2607 1633 2599 1641 2590 1650 2549 1636 2544 1625 2539 1615 2533 1604 2527 1594 2520 1585 2513 1575 2506 1566 2498 1557 2490 1548 2484 1538 2477 1528 2470 1518 2464 1509 2458 1498 2452 1488 2445 1478 2439 1468 2432 1459 2423 1451 2416 1441 2406 1435 2396 1431 2385 1433 2375 1439 2365 1445 2356 1452 2352 1463 2353 1475 2354 1487 2355 1499 2357 1511 2359 1522 2360 1534 2362 1546 2366 1557 2369 1568 2373 1580 2377 1591 2381 1602 2386 1613 2391 1623 2394 1635 2400 1645 2407 1654 2417 1661 2427 1668 2437 1674 2447 1679 2459 1681
81   2665 1675 2653 1675 2642 1674 2630 1674 2618 1673 2607 1671 2595 1670 2583 1668 2572 1667 2560 1666 2548 1665 2537 1664 2525 1663 2513 1662 2502 1662 2490 1661 2478 1660 2467 1658 2455 1656 2445 1660 2433 1664 2422 1664 2410 1662 2402 1670 2396 1679 2404 1687 2408 1698 2414 1708 2420 1718 2430 1725 2439 1732 2449 1738 2460 1743 2470 1748 2481 1753 2492 1757 2503 1762 2513 1766 2524 1770 2535 1774 2547 1777 2558 1781 2569 1783 2581 1784 2593 1785 2604 1785 2616 1784 2628 1784 2639 1783 2651 1782 2660 1802 2655 1812 2650 1823 2646 1833 2643 1845 2642 1856 2639 1867 2636 1878 2634 1889 2632 1901 2631 1912 2631 1924 2631 1935 2629 1947 2627 1958 2627 1970 2629 1981 2631 1992 2633 2004 2637 2014 2641 2025 2645 2036 2650 2047 2654 2057 2659 2068 2665 2078 2675 2078 2685 2074 2691 2064 2697 2055 2702 2044 2706 2033 2712 2023 2717 2013 2723 2003 2728 1992 2732 1982 2736 1971 2739 1960 2742 1949 2745 1937 2748 1926 2751 1915 2753 1904 2754 1892 2756 1881 2759 1870 2763 1859 2765 1847 2767 1836 2812 1805 2822 1810 2831 1815 2841 1821 2850 1826 2859 1831 2869 1837 2878 1842 2887 1847 2897 1853 2906 1858 2916 1864 2925 1870 2934 1876 2943 1882 2952 1888 2961 1894 2971 1893 2981 1890 2991 1886 2999 1878 3007 1871 3014 1863 3018 1853 3023 1843 3027 1833 3029 1823 3029 1812 3027 1801 3025 1791 3022 1780 3017 1771 3011 1762 3002 1756 2993 1749 2983 1748 2972 1750 2962 1747 2951 1745 2941 1742 2930 1741 2919 1740 2908 1739 2898 1735 2888 1731 2878 1728 2867 1725 2857 1723 2846 1720 2836 1717 2822 1668 2827 1657 2832 1647 2834 1636 2835 1624 2837 1613 2839 1601 2841 1590 2843 1579 2844 1567 2845 1556 2846 1544 2848 1533 2851 1521 2853 1510 2856 1499 2854 1487 2852 1476 2848 1465 2843 1455 2836 1445 2830 1436 2819 1431 2809 1426 2799 1421 2788 1416 2777 1415 2765 1414 2754 1417 2743 1421 2735 1429 2730 1439 2731 1450 2731 1462 2733 1473 2736 1484 2737 1496 2736 1507 2736 1519 2736 1530 2736 1542 2736 1554 2736 1565 2736 1577 2736 1588 2736 1600 2735 1611 2735 1623 2734 1634 2733 1646
82   2591 1755 2579 1756 2568 1757 2556 1757 2545 1756 2533 1756 2521 1755 2510 1754 2498 1754 2486 1754 2475 1754 2463 1754 2452 1754 2440 1754 2428 1754 2417 1753 2405 1753 2393 1753 2382 1753 2371 1755 2362 1763 2350 1763 2339 1763 2329 1769 2322 1778 2328 1788 2334 1798 2341 1807 2348 1817 2356 1824 2366 1831 2376 1836 2387 1840 2398 1844 2409 1848 2420 1851 2432 1854 2443 1858 2454 1860 2465 1863 2477 1865 2488 1866 2500 1867 2512 1868 2523 1868 2535 1869 2546 1869 2558 1867 2569 1866 2581 1864 2594 1880 2589 1890 2583 1900 2579 1911 2574 1921 2577 1932 2577 1942 2575 1953 2572 1965 2570 1976 2571 1987 2572 1999 2572 2010 2571 2022 2572 2033 2572 2044 2574 2056 2578 2067 2581 2078 2584 2089 2588 2100 2592 2110 2597 2120 2603 2130 2609 2140 2614 2150 2624 2154 2635 2152 2641 2143 2645 2132 2648 2121 2652 2110 2657 2100 2661 2089 2665 2079 2670 2068 2673 2057 2677 2046 2680 2035 2682 2024 2684 2013 2685 2001 2686 1990 2687 1978 2688 1967 2690 1956 2691 1944 2693 1933 2694 1921 2695 1910 2739 1874 2749 1878 2759 1882 2769 1886 2779 1891 2788 1896 2798 1900 2807 1905 2817 1911 2826 1916 2835 1921 2845 1926 2855 1931 2864 1936 2874 1941 2883 1946 2893 1951 2903 1953 2913 1949 2922 1943 2930 1936 2938 1929 2946 1921 2951 1912 2954 1902 2956 1891 2958 1881 2960 1870 2957 1860 2954 1849 2950 1840 2945 1830 2939 1821 2931 1815 2921 1810 2911 1807 2900 1805 2890 1804 2879 1804 2868 1802 2858 1800 2847 1800 2836 1800 2825 1799 2815 1798 2804 1796 2794 1792 2784 1789 2774 1786 2763 1784 2751 1743 2751 1731 2751 1720 2751 1708 2752 1696 2754 1685 2755 1673 2756 1662 2757 1650 2758 1638 2759 1627 2759 1615 2759 1603 2761 1592 2765 1581 2766 1570 2765 1558 2763 1547 2761 1535 2757 1524 2751 1515 2742 1507 2731 1504 2720 1503 2709 1498 2698 1496 2686 1495 2675 1497 2664 1499 2652 1502 2643 1509 2641 1519 2644 1530 2643 1542 2642 1554 2644 1565 2644 1577 2644 1589 2646 1600 2648 1612 2647 1623 2647 1635 2648 1647 2649 1658 2650 1670 2650 1682 2650 1693 2651 1705 2653 1716 2654 1728
83   2563 1605 2553 1600 2544 1594 2534 1589 2524 1584 2514 1579 2504 1573 2495 1567 2485 1562 2475 1556 2466 1551 2456 1545 2447 1539 2438 1532 2429 1526 2421 1519 2412 1512 2402 1506 2392 1502 2381 1499 2370 1498 2360 1502 2351 1507 2342 1514 2333 1521 2331 1531 2327 1541 2325 1551 2330 1561 2338 1569 2347 1575 2356 1582 2365 1588 2374 1595 2383 1602 2391 1608 2400 1615 2410 1621 2419 1628 2428 1634 2437 1640 2446 1646 2456 1653 2465 1659 2474 1665 2483 1672 2493 1678 2502 1683 2512 1689 2521 1695 2548 1756 2543 1766 2538 1776 2533 1787 2528 1797 2523 1807 2517 1816 2510 1825 2503 1834 2497 1844 2491 1853 2485 1863 2481 1873 2477 1884 2472 1894 2466 1904 2461 1914 2456 1924 2452 1934 2454 1945 2459 1955 2464 1966 2472 1973 2481 1980 2491 1982 2503 1981 2514 1980 2525 1978 2535 1974 2546 1970 2556 1964 2566 1959 2575 1953 2584 1946 2593 1939 2602 1932 2611 1925 2616 1916 2619 1905 2622 1894 2626 1883 2630 1873 2636 1863 2637 1852 2639 1841 2643 1830 2648 1820 2652 1810 2656 1799 2659 1788 2673 1774 2683 1779 2694 1784 2704 1789 2716 1789 2727 1791 2738 1796 2748 1801 2759 1804 2769 1801 2777 1809 2785 1818 2795 1823 2806 1825 2818 1826 2829 1826 2841 1827 2853 1826 2864 1823 2875 1820 2886 1817 2897 1812 2908 1808 2918 1803 2927 1795 2935 1787 2942 1778 2937 1768 2930 1759 2922 1751 2914 1742 2905 1735 2895 1729 2883 1727 2872 1725 2860 1723 2849 1720 2838 1718 2827 1715 2816 1711 2805 1707 2794 1703 2783 1699 2772 1695 2761 1690 2750 1686 2739 1682 2728 1679 2717 1681 2705 1682 2692 1628 2697 1617 2701 1606 2704 1594 2707 1582 2709 1571 2712 1559 2715 1547 2718 1535 2722 1524 2725 1513 2729 1501 2731 1489 2733 1477 2734 1465 2733 1453 2732 1441 2733 1430 2741 1420 2748 1411 2755 1401 2746 1395 2742 1383 2736 1374 2725 1369 2714 1365 2702 1366 2691 1369 2679 1369 2667 1373 2656 1377 2648 1385 2644 1396 2639 1407 2636 1419 2633 1431 2630 1442 2626 1454 2623 1465 2619 1477 2616 1488 2613 1500 2612 1512 2609 1523 2603 1533 2599 1545 2596 1557 2593 1568 2591 1580 2589 1592
84   2452 1644 2442 1638 2432 1633 2423 1628 2413 1622 2403 1617 2393 1612 2382 1607 2373 1601 2363 1595 2354 1589 2346 1581 2337 1574 2328 1568 2319 1561 2310 1554 2301 1547 2292 1541 2281 1537 2271 1534 2260 1533 2249 1536 2238 1539 2228 1544 2220 1551 2216 1562 2214 1573 2215 1584 2220 1593 2229 1600 2238 1607 2246 1614 2255 1621 2264 1628 2273 1635 2282 1642 2291 1649 2300 1655 2310 1661 2319 1668 2328 1675 2336 1682 2345 1689 2354 1696 2363 1702 2372 1709 2382 1715 2392 1721 2401 1726 2411 1732 2433 1784 2429 1795 2424 1805 2420 1816 2417 1827 2412 1838 2408 1848 2402 1858 2394 1867 2387 1876 2381 1885 2375 1895 2370 1906 2365 1916 2360 1926 2355 1936 2349 1946 2342 1956 2339 1966 2340 1978 2344 1988 2351 1998 2357 2007 2364 2016 2375 2021 2386 2022 2397 2020 2408 2017 2419 2015 2430 2010 2440 2004 2449 1998 2459 1991 2468 1985 2477 1978 2486 1971 2494 1963 2499 1952 2503 1941 2507 1931 2511 1920 2516 1909 2520 1899 2525 1888 2528 1877 2532 1867 2538 1857 2543 1847 2546 1835 2546 1824 2568 1813 2578 1819 2588 1824 2598 1828 2609 1831 2619 1836 2629 1841 2640 1844 2652 1845 2661 1851 2669 1858 2678 1865 2689 1868 2700 1869 2712 1870 2723 1869 2734 1868 2745 1865 2756 1861 2766 1857 2777 1853 2788 1850 2798 1846 2809 1841 2818 1835 2827 1828 2832 1818 2830 1810 2820 1804 2812 1796 2805 1787 2798 1778 2787 1775 2776 1773 2765 1770 2755 1767 2744 1763 2733 1759 2723 1755 2712 1752 2701 1749 2691 1745 2680 1741 2670 1737 2659 1733 2648 1729 2638 1725 2627 1721 2617 1717 2606 1713 2583 1658 2589 1648 2594 1638 2598 1627 2602 1616 2604 1605 2607 1594 2612 1583 2616 1572 2618 1561 2621 1550 2625 1539 2625 1528 2625 1516 2624 1504 2623 1493 2624 1482 2627 1470 2630 1459 2637 1451 2641 1441 2640 1430 2635 1420 2626 1413 2616 1407 2606 1404 2594 1406 2583 1407 2572 1409 2560 1412 2550 1417 2543 1426 2537 1436 2532 1446 2529 1457 2527 1469 2523 1479 2519 1490 2515 1501 2514 1512 2512 1524 2509 1535 2506 1546 2504 1557 2501 1568 2498 1580 2496 1591 2494 1602 2492 1614 2490 1625
85   2538 1702 2528 1706 2517 1710 2507 1713 2497 1717 2486 1720 2476 1723 2465 1726 2455 1729 2444 1732 2433 1732 2424 1737 2415 1743 2405 1749 2397 1755 2388 1762 2379 1769 2370 1775 2362 1781 2354 1789 2347 1798 2340 1806 2330 1811 2325 1819 2324 1829 2332 1837 2341 1843 2352 1843 2363 1844 2374 1845 2384 1844 2395 1841 2406 1839 2417 1837 2428 1836 2438 1837 2449 1838 2460 1839 2471 1837 2481 1833 2491 1829 2501 1824 2511 1820 2521 1815 2531 1811 2541 1806 2551 1801 2560 1795 2570 1790 2579 1784 2625 1800 2628 1810 2632 1820 2636 1830 2641 1840 2645 1850 2650 1860 2655 1869 2660 1879 2665 1888 2670 1898 2675 1907 2680 1917 2685 1926 2691 1936 2698 1943 2706 1951 2713 1959 2721 1966 2729 1973 2739 1978 2748 1978 2758 1975 2769 1974 2779 1972 2790 1971 2798 1968 2800 1958 2803 1947 2806 1937 2809 1927 2805 1918 2800 1908 2797 1898 2794 1888 2789 1878 2785 1868 2780 1858 2776 1848 2772 1838 2767 1829 2763 1819 2759 1809 2754 1799 2749 1790 2741 1783 2733 1776 2726 1767 2720 1759 2713 1750 2717 1728 2727 1726 2737 1724 2747 1722 2757 1720 2768 1719 2778 1717 2786 1711 2795 1706 2804 1702 2814 1697 2823 1693 2833 1689 2842 1685 2851 1681 2860 1676 2870 1672 2879 1666 2886 1659 2893 1651 2898 1643 2903 1634 2909 1625 2913 1616 2920 1609 2915 1600 2910 1591 2902 1586 2892 1584 2882 1580 2873 1577 2863 1574 2853 1572 2842 1571 2832 1572 2822 1573 2812 1574 2802 1578 2792 1581 2782 1584 2773 1589 2764 1593 2755 1598 2745 1602 2736 1606 2726 1610 2717 1614 2708 1620 2700 1625 2691 1631 2642 1606 2637 1596 2632 1586 2626 1576 2621 1566 2616 1556 2611 1546 2606 1536 2602 1525 2597 1515 2591 1505 2585 1496 2578 1487 2570 1479 2563 1470 2555 1462 2548 1453 2540 1445 2533 1437 2525 1428 2517 1420 2510 1412 2499 1416 2489 1420 2478 1424 2468 1429 2459 1435 2455 1446 2450 1456 2447 1467 2444 1478 2442 1489 2446 1500 2454 1507 2461 1516 2468 1525 2474 1535 2479 1545 2484 1554 2490 1564 2496 1574 2502 1583 2508 1593 2514 1602 2516 1613 2522 1623 2529 1632 2536 1640 2543 1649 2550 1658
86   2682 1766 2672 1770 2662 1773 2652 1777 2641 1781 2631 1784 2621 1788 2611 1791 2600 1794 2590 1797 2579 1800 2570 1805 2561 1811 2551 1816 2542 1821 2533 1827 2524 1833 2516 1840 2507 1846 2500 1854 2493 1863 2486 1871 2477 1877 2472 1885 2471 1896 2477 1904 2487 1908 2498 1908 2508 1907 2519 1908 2530 1907 2540 1905 2551 1905 2562 1905 2573 1905 2584 1904 2594 1903 2605 1903 2616 1901 2626 1897 2636 1893 2646 1890 2656 1885 2666 1881 2675 1876 2685 1871 2695 1866 2703 1860 2712 1853 2721 1847 2767 1867 2771 1877 2775 1887 2780 1897 2785 1907 2790 1916 2795 1926 2800 1935 2806 1945 2810 1955 2815 1965 2819 1975 2825 1984 2830 1994 2836 2003 2843 2011 2850 2019 2858 2027 2866 2034 2874 2042 2883 2047 2892 2049 2900 2043 2910 2042 2921 2041 2932 2040 2943 2038 2945 2028 2947 2018 2949 2007 2952 1996 2951 1986 2946 1976 2943 1966 2940 1955 2935 1945 2930 1936 2925 1926 2921 1916 2917 1906 2913 1896 2909 1886 2905 1875 2900 1866 2894 1857 2886 1850 2878 1842 2871 1834 2865 1825 2860 1815 2865 1795 2875 1793 2885 1792 2895 1790 2906 1789 2916 1788 2926 1786 2934 1780 2943 1774 2952 1769 2961 1765 2971 1761 2980 1757 2989 1753 2998 1748 3007 1743 3016 1738 3025 1732 3033 1727 3040 1719 3046 1711 3051 1702 3057 1693 3062 1684 3064 1675 3060 1666 3056 1657 3047 1654 3037 1653 3027 1651 3017 1648 3007 1645 2997 1642 2987 1640 2977 1641 2967 1642 2956 1643 2946 1646 2937 1648 2927 1652 2918 1656 2908 1660 2899 1664 2889 1668 2880 1672 2871 1677 2862 1682 2853 1687 2844 1692 2835 1697 2792 1676 2787 1666 2781 1656 2776 1645 2772 1635 2767 1624 2760 1615 2755 1605 2751 1595 2745 1585 2739 1575 2733 1565 2727 1555 2719 1547 2711 1539 2703 1530 2697 1521 2690 1512 2681 1505 2673 1496 2667 1487 2658 1479 2649 1478 2638 1483 2628 1488 2617 1491 2609 1500 2602 1509 2599 1520 2595 1531 2590 1541 2589 1552 2592 1563 2598 1572 2606 1580 2612 1590 2617 1600 2623 1610 2629 1620 2635 1629 2641 1639 2647 1649 2653 1659 2659 1669 2662 1679 2665 1690 2672 1699 2680 1708 2688 1716 2696 1724
87   2749 1770 2740 1778 2731 1786 2722 1794 2714 1802 2705 1810 2697 1818 2688 1827 2680 1835 2672 1843 2663 1852 2655 1860 2647 1868 2638 1877 2630 1886 2622 1895 2615 1904 2612 1915 2620 1919 2626 1927 2617 1934 2612 1944 2607 1955 2614 1964 2626 1963 2638 1964 2644 1973 2642 1985 2653 1987 2664 1983 2674 1978 2685 1973 2695 1966 2704 1959 2713 1951 2722 1943 2731 1935 2739 1927 2748 1919 2757 1911 2766 1903 2775 1897 2786 1893 2795 1885 2804 1877 2811 1868 2818 1859 2825 1849 2831 1839 2834 1828 2865 1831 2875 1836 2884 1842 2894 1847 2903 1854 2912 1860 2921 1866 2931 1873 2940 1879 2948 1886 2957 1893 2966 1899 2975 1906 2984 1913 2992 1920 3001 1926 3010 1933 3020 1938 3030 1944 3040 1948 3050 1952 3061 1955 3072 1957 3083 1958 3094 1955 3095 1944 3094 1933 3091 1922 3088 1912 3084 1901 3080 1891 3075 1881 3070 1871 3065 1862 3059 1852 3052 1843 3045 1835 3037 1827 3028 1820 3020 1813 3011 1806 3003 1798 2995 1791 2986 1785 2976 1779 2967 1772 2958 1766 2949 1760 2939 1755 2929 1750 2933 1710 2940 1701 2948 1692 2955 1683 2962 1675 2971 1667 2979 1659 2987 1651 2996 1643 3004 1635 3010 1625 3016 1615 3021 1605 3025 1594 3028 1583 3031 1572 3034 1561 3038 1550 3041 1539 3044 1528 3046 1516 3048 1505 3049 1493 3048 1482 3048 1470 3043 1460 3035 1457 3025 1462 3014 1467 3005 1473 2996 1482 2988 1490 2980 1497 2970 1504 2961 1511 2953 1519 2944 1527 2936 1535 2931 1545 2926 1555 2920 1565 2912 1574 2905 1583 2898 1592 2892 1602 2885 1611 2876 1617 2867 1624 2861 1634 2855 1644 2809 1644 2801 1637 2792 1630 2784 1623 2776 1616 2767 1609 2759 1602 2750 1597 2741 1591 2733 1584 2726 1576 2718 1569 2708 1565 2697 1561 2689 1555 2680 1548 2672 1541 2663 1536 2653 1530 2644 1525 2634 1521 2625 1515 2618 1506 2608 1507 2597 1509 2589 1516 2592 1525 2596 1535 2600 1545 2605 1555 2610 1565 2615 1574 2620 1584 2625 1593 2631 1603 2636 1612 2643 1620 2650 1628 2657 1636 2665 1644 2672 1652 2680 1660 2689 1666 2697 1672 2706 1679 2715 1685 2724 1692 2732 1698 2742 1704 2751 1709
88   2630 1784 2621 1791 2611 1799 2603 1808 2596 1816 2587 1824 2578 1832 2569 1840 2561 1849 2553 1857 2545 1866 2537 1875 2528 1883 2521 1893 2516 1903 2507 1911 2498 1919 2496 1930 2497 1941 2507 1945 2506 1952 2498 1959 2495 1970 2495 1981 2507 1980 2518 1981 2525 1989 2529 2001 2535 2007 2546 2004 2557 1998 2567 1992 2576 1984 2585 1977 2594 1969 2604 1962 2613 1954 2622 1947 2631 1939 2639 1931 2648 1922 2656 1914 2666 1907 2676 1901 2686 1894 2694 1886 2702 1877 2707 1867 2712 1856 2717 1845 2742 1843 2752 1848 2762 1853 2772 1859 2781 1865 2791 1872 2800 1878 2810 1884 2819 1891 2828 1898 2837 1904 2846 1911 2855 1918 2864 1925 2873 1932 2882 1938 2892 1944 2901 1950 2911 1956 2921 1961 2932 1966 2943 1969 2953 1972 2965 1971 2975 1970 2980 1961 2978 1949 2977 1938 2973 1928 2968 1918 2963 1907 2958 1897 2953 1887 2948 1877 2942 1867 2936 1858 2929 1849 2921 1841 2913 1833 2904 1826 2896 1819 2887 1811 2878 1804 2869 1797 2860 1791 2850 1785 2840 1779 2831 1773 2821 1768 2811 1762 2812 1722 2820 1714 2828 1706 2836 1698 2845 1690 2853 1682 2860 1673 2868 1665 2876 1657 2885 1649 2891 1640 2898 1630 2901 1620 2905 1609 2908 1598 2911 1587 2915 1576 2918 1565 2920 1554 2923 1542 2925 1531 2928 1520 2930 1509 2930 1498 2927 1487 2923 1476 2914 1471 2903 1474 2893 1479 2883 1485 2874 1492 2866 1500 2857 1508 2849 1516 2841 1524 2833 1531 2826 1541 2819 1549 2810 1558 2804 1567 2798 1577 2792 1586 2785 1595 2778 1604 2771 1614 2764 1623 2757 1632 2750 1640 2742 1649 2735 1658 2694 1660 2687 1652 2679 1644 2670 1638 2662 1631 2652 1625 2643 1620 2633 1615 2624 1610 2616 1602 2608 1594 2600 1588 2591 1581 2581 1576 2572 1571 2562 1566 2553 1560 2543 1554 2534 1548 2525 1543 2515 1538 2507 1531 2501 1524 2490 1524 2480 1527 2471 1533 2471 1542 2476 1552 2480 1562 2485 1572 2490 1581 2495 1591 2499 1601 2504 1611 2509 1621 2515 1629 2522 1638 2529 1646 2537 1654 2545 1661 2553 1669 2561 1675 2570 1682 2579 1689 2587 1696 2596 1702 2605 1709 2613 1715 2622 1722 2631 1728
89   2512 1688 2502 1692 2491 1696 2481 1700 2471 1703 2461 1708 2451 1712 2441 1717 2431 1721 2421 1726 2411 1731 2401 1736 2393 1743 2385 1751 2376 1757 2367 1763 2358 1769 2349 1776 2341 1784 2334 1792 2328 1801 2324 1811 2326 1822 2328 1832 2332 1843 2337 1852 2344 1861 2352 1868 2361 1875 2371 1878 2382 1880 2392 1875 2402 1871 2412 1867 2422 1863 2432 1859 2443 1854 2452 1849 2462 1844 2471 1838 2481 1833 2491 1828 2501 1823 2510 1817 2519 1811 2528 1804 2537 1799 2547 1794 2557 1789 2566 1783 2599 1788 2597 1800 2595 1812 2593 1823 2592 1835 2592 1847 2592 1859 2592 1871 2598 1881 2597 1893 2596 1905 2601 1915 2606 1925 2608 1937 2611 1949 2616 1960 2622 1970 2630 1979 2638 1987 2648 1994 2659 1999 2670 2003 2681 2007 2693 2008 2705 2009 2716 2005 2727 2000 2732 1991 2732 1979 2741 1972 2749 1963 2753 1952 2754 1940 2754 1928 2755 1916 2756 1904 2752 1893 2751 1881 2751 1870 2750 1858 2747 1846 2743 1835 2738 1824 2731 1815 2722 1807 2715 1797 2709 1787 2700 1779 2691 1771 2681 1765 2711 1704 2722 1704 2734 1705 2745 1704 2756 1703 2767 1702 2778 1706 2787 1712 2797 1714 2807 1709 2817 1704 2826 1697 2834 1690 2837 1679 2840 1668 2847 1659 2857 1655 2868 1651 2875 1643 2881 1633 2890 1626 2899 1621 2910 1616 2920 1610 2917 1602 2910 1593 2905 1583 2899 1573 2891 1566 2882 1559 2871 1557 2860 1558 2850 1562 2840 1568 2831 1574 2820 1574 2809 1574 2797 1575 2786 1577 2775 1579 2764 1581 2753 1584 2742 1588 2731 1591 2720 1593 2709 1596 2699 1600 2688 1604 2678 1610 2669 1616 2635 1604 2636 1593 2637 1581 2636 1570 2635 1558 2634 1547 2632 1536 2630 1525 2621 1517 2612 1510 2606 1500 2600 1491 2593 1481 2587 1472 2581 1462 2575 1452 2568 1443 2561 1434 2554 1425 2547 1416 2540 1407 2530 1401 2520 1395 2511 1389 2500 1384 2489 1386 2481 1393 2477 1404 2474 1415 2473 1426 2472 1438 2471 1449 2472 1461 2473 1472 2474 1484 2474 1495 2473 1506 2473 1518 2475 1529 2476 1541 2476 1552 2476 1564 2478 1575 2481 1586 2487 1595 2495 1603 2503 1612 2512 1619 2520 1627 2527 1636
90   2480 1674 2469 1677 2459 1680 2448 1683 2438 1686 2427 1688 2417 1691 2406 1695 2397 1700 2387 1705 2377 1710 2367 1714 2357 1719 2347 1723 2339 1730 2331 1738 2322 1744 2312 1749 2303 1755 2295 1763 2288 1771 2285 1781 2284 1792 2283 1803 2287 1813 2290 1824 2295 1833 2302 1842 2310 1849 2320 1852 2331 1852 2342 1850 2352 1847 2363 1844 2373 1840 2383 1836 2394 1833 2404 1829 2414 1825 2424 1821 2435 1817 2445 1812 2454 1807 2464 1802 2474 1798 2484 1793 2494 1788 2504 1783 2513 1778 2523 1773 2546 1785 2545 1796 2545 1808 2543 1819 2541 1830 2540 1842 2541 1853 2544 1864 2546 1875 2547 1886 2547 1898 2550 1908 2553 1919 2554 1931 2554 1942 2557 1953 2560 1964 2566 1973 2574 1982 2583 1989 2592 1995 2602 2001 2613 2005 2624 2006 2636 2007 2647 2006 2656 1999 2663 1990 2662 1979 2670 1972 2679 1965 2686 1956 2688 1945 2690 1933 2692 1922 2694 1911 2695 1900 2696 1888 2696 1877 2696 1866 2694 1854 2692 1843 2689 1832 2687 1821 2680 1812 2673 1803 2665 1794 2658 1786 2651 1776 2645 1767 2675 1710 2686 1710 2698 1709 2709 1709 2719 1713 2728 1719 2738 1724 2749 1727 2760 1726 2771 1725 2780 1718 2789 1712 2796 1703 2801 1693 2803 1682 2812 1676 2822 1672 2832 1667 2840 1659 2848 1652 2857 1644 2865 1637 2875 1631 2883 1624 2885 1614 2879 1605 2873 1595 2866 1586 2858 1578 2847 1578 2836 1579 2825 1581 2814 1583 2803 1585 2792 1588 2781 1587 2769 1587 2758 1586 2747 1584 2736 1585 2725 1586 2714 1588 2702 1589 2691 1591 2680 1593 2669 1595 2658 1599 2648 1603 2638 1609 2629 1615 2596 1598 2600 1588 2604 1577 2605 1566 2606 1555 2606 1544 2605 1533 2601 1522 2595 1513 2587 1506 2579 1497 2573 1488 2567 1479 2561 1469 2556 1459 2551 1449 2545 1440 2539 1431 2533 1421 2526 1413 2518 1405 2510 1397 2500 1393 2491 1387 2481 1381 2471 1379 2462 1382 2457 1392 2455 1403 2454 1414 2453 1425 2453 1436 2452 1447 2451 1459 2451 1470 2450 1481 2450 1492 2451 1503 2451 1514 2451 1526 2452 1537 2452 1548 2450 1559 2453 1569 2458 1579 2466 1587 2474 1595 2480 1604 2486 1614 2492 1623
91   2346 1693 2336 1690 2325 1687 2315 1684 2305 1680 2295 1680 2284 1679 2274 1677 2263 1675 2253 1673 2242 1671 2232 1670 2221 1669 2211 1669 2200 1670 2190 1670 2179 1667 2169 1664 2160 1665 2152 1672 2146 1681 2142 1690 2139 1701 2137 1711 2135 1721 2135 1732 2136 1743 2139 1753 2143 1763 2148 1772 2154 1781 2160 1790 2168 1796 2177 1802 2187 1804 2198 1806 2209 1806 2219 1805 2230 1804 2240 1802 2251 1800 2261 1798 2272 1797 2283 1796 2293 1795 2304 1794 2314 1793 2325 1791 2335 1790 2346 1788 2365 1819 2362 1830 2354 1836 2345 1842 2344 1853 2344 1864 2352 1871 2360 1879 2361 1889 2363 1900 2365 1911 2367 1922 2370 1932 2373 1943 2377 1953 2381 1963 2385 1973 2390 1983 2396 1992 2401 2002 2407 2011 2414 2020 2418 2029 2421 2039 2430 2044 2441 2045 2452 2046 2462 2044 2464 2034 2465 2023 2472 2015 2478 2006 2478 1995 2480 1985 2482 1974 2484 1963 2485 1952 2486 1942 2487 1931 2488 1920 2490 1909 2492 1898 2493 1887 2493 1876 2493 1866 2493 1855 2493 1844 2491 1833 2488 1822 2485 1812 2517 1776 2528 1778 2539 1780 2550 1782 2561 1782 2572 1782 2583 1781 2594 1780 2605 1779 2616 1778 2628 1777 2639 1777 2650 1775 2660 1773 2671 1769 2681 1765 2692 1761 2702 1756 2711 1750 2720 1744 2732 1743 2743 1741 2751 1735 2754 1726 2750 1716 2744 1707 2738 1698 2731 1689 2721 1683 2712 1678 2701 1674 2691 1671 2680 1668 2669 1665 2658 1663 2647 1661 2636 1659 2625 1657 2614 1655 2603 1653 2592 1652 2581 1650 2570 1650 2559 1651 2549 1654 2539 1659 2529 1664 2519 1670 2510 1675 2500 1681 2488 1665 2489 1654 2491 1643 2493 1632 2497 1622 2502 1611 2503 1601 2504 1589 2504 1578 2506 1567 2509 1557 2510 1545 2511 1534 2511 1523 2510 1512 2506 1502 2505 1491 2506 1480 2511 1470 2510 1460 2507 1449 2498 1442 2489 1436 2479 1430 2469 1425 2458 1423 2447 1422 2436 1424 2427 1429 2420 1438 2416 1448 2412 1458 2411 1469 2410 1481 2408 1491 2405 1502 2403 1513 2400 1524 2398 1535 2395 1546 2392 1557 2389 1567 2387 1578 2386 1589 2385 1600 2384 1611 2384 1623 2383 1634 2383 1645 2383 1656
92   2345 1626 2335 1622 2326 1617 2316 1613 2306 1610 2297 1606 2287 1602 2277 1598 2268 1594 2258 1591 2248 1588 2238 1585 2228 1582 2218 1579 2207 1579 2198 1576 2188 1572 2178 1570 2167 1570 2159 1575 2153 1584 2148 1593 2144 1603 2141 1612 2139 1623 2137 1633 2138 1643 2139 1654 2141 1664 2142 1675 2145 1685 2151 1693 2158 1700 2167 1706 2177 1710 2186 1712 2196 1712 2206 1716 2216 1715 2226 1713 2236 1714 2247 1714 2257 1715 2268 1716 2278 1717 2288 1718 2299 1719 2309 1719 2320 1718 2330 1716 2343 1748 2339 1758 2332 1766 2324 1772 2318 1781 2317 1792 2321 1801 2327 1810 2330 1820 2331 1831 2332 1842 2332 1852 2333 1863 2333 1874 2335 1885 2337 1895 2339 1906 2341 1916 2344 1927 2348 1937 2354 1946 2359 1955 2360 1966 2363 1976 2369 1984 2380 1986 2390 1986 2400 1984 2403 1974 2410 1966 2418 1959 2425 1950 2427 1939 2430 1929 2433 1918 2436 1908 2439 1898 2442 1887 2444 1877 2448 1867 2452 1857 2456 1847 2458 1836 2460 1825 2462 1815 2464 1804 2465 1793 2465 1783 2464 1772 2464 1761 2498 1735 2508 1738 2519 1742 2529 1745 2540 1748 2550 1752 2561 1752 2572 1753 2583 1753 2594 1755 2605 1756 2616 1757 2627 1756 2638 1754 2648 1752 2659 1749 2669 1746 2680 1743 2690 1740 2700 1735 2711 1735 2722 1736 2731 1731 2736 1722 2736 1711 2731 1701 2725 1692 2719 1683 2710 1676 2701 1670 2693 1664 2684 1657 2674 1654 2663 1650 2653 1646 2642 1643 2632 1640 2621 1637 2611 1633 2600 1630 2590 1627 2579 1625 2569 1622 2558 1620 2547 1621 2537 1625 2527 1629 2516 1633 2506 1637 2496 1641 2488 1624 2492 1614 2497 1604 2500 1594 2505 1584 2510 1574 2511 1564 2514 1553 2518 1543 2520 1532 2521 1521 2524 1511 2527 1500 2530 1490 2535 1480 2532 1469 2530 1459 2530 1448 2536 1439 2539 1428 2537 1418 2533 1408 2526 1400 2518 1392 2511 1384 2502 1378 2491 1377 2480 1376 2471 1380 2463 1388 2457 1397 2453 1406 2448 1416 2444 1427 2441 1437 2438 1447 2434 1458 2430 1468 2426 1478 2423 1488 2419 1499 2415 1509 2411 1519 2407 1529 2402 1539 2398 1549 2393 1559 2390 1569 2389 1580 2388 1591
93   2603 1739 2591 1738 2579 1739 2568 1744 2557 1748 2545 1748 2534 1751 2522 1754 2510 1757 2499 1760 2487 1763 2476 1766 2464 1769 2453 1773 2441 1778 2430 1782 2419 1786 2407 1790 2396 1794 2385 1798 2374 1802 2367 1811 2371 1822 2377 1833 2382 1843 2384 1855 2392 1862 2403 1866 2414 1870 2426 1872 2438 1874 2450 1876 2462 1877 2474 1879 2486 1880 2498 1881 2510 1881 2522 1881 2534 1880 2545 1878 2557 1876 2569 1873 2580 1869 2592 1866 2603 1862 2615 1859 2627 1857 2637 1851 2648 1845 2658 1839 2685 1841 2690 1851 2694 1862 2698 1872 2702 1883 2707 1894 2711 1904 2716 1914 2721 1925 2726 1935 2731 1945 2736 1956 2741 1966 2748 1974 2756 1982 2764 1991 2772 1999 2780 2007 2788 2015 2796 2023 2805 2030 2814 2037 2824 2043 2834 2046 2845 2047 2855 2041 2863 2033 2868 2023 2870 2012 2868 2001 2866 1990 2863 1979 2860 1968 2856 1957 2851 1947 2846 1937 2842 1926 2838 1916 2834 1905 2830 1894 2825 1884 2821 1873 2816 1863 2810 1853 2804 1844 2799 1833 2794 1823 2789 1813 2783 1803 2778 1793 2793 1750 2804 1749 2816 1747 2827 1745 2839 1743 2849 1738 2860 1733 2870 1728 2881 1723 2888 1714 2896 1707 2906 1701 2916 1695 2926 1688 2935 1682 2945 1675 2954 1668 2964 1662 2972 1654 2982 1647 2992 1642 2999 1634 3003 1623 2998 1614 2994 1604 2990 1593 2981 1588 2969 1585 2958 1583 2947 1581 2935 1579 2924 1577 2912 1577 2901 1577 2889 1577 2878 1582 2868 1586 2857 1590 2846 1595 2836 1599 2825 1604 2815 1609 2804 1614 2794 1619 2783 1623 2772 1627 2761 1631 2753 1638 2749 1649 2745 1660 2715 1647 2713 1636 2711 1625 2708 1614 2706 1603 2703 1592 2701 1581 2696 1571 2691 1561 2686 1550 2681 1540 2676 1530 2671 1520 2666 1510 2659 1501 2651 1493 2643 1485 2634 1478 2625 1471 2616 1465 2606 1460 2596 1455 2585 1451 2575 1447 2564 1444 2553 1441 2542 1439 2538 1448 2542 1459 2545 1469 2549 1480 2553 1491 2557 1501 2562 1512 2566 1522 2571 1532 2574 1543 2577 1554 2580 1565 2583 1576 2587 1586 2590 1597 2594 1608 2598 1618 2601 1629 2605 1640 2607 1651 2610 1662 2615 1672 2621 1681
94   2572 1756 2560 1755 2549 1758 2537 1761 2526 1764 2514 1765 2503 1769 2491 1772 2480 1775 2468 1776 2456 1778 2445 1783 2434 1788 2422 1791 2411 1794 2399 1796 2388 1799 2376 1803 2365 1807 2354 1812 2343 1816 2339 1827 2342 1838 2346 1849 2350 1860 2354 1872 2360 1880 2372 1883 2383 1887 2395 1889 2407 1891 2419 1893 2430 1895 2442 1896 2454 1897 2466 1898 2478 1899 2490 1898 2502 1898 2514 1897 2525 1895 2537 1894 2549 1891 2560 1888 2572 1884 2583 1880 2594 1875 2605 1870 2615 1864 2625 1858 2655 1862 2659 1873 2663 1883 2667 1894 2671 1905 2675 1916 2679 1926 2684 1937 2688 1947 2693 1958 2698 1968 2703 1979 2708 1989 2715 1998 2722 2006 2730 2015 2738 2023 2746 2032 2753 2040 2761 2048 2770 2057 2778 2065 2787 2070 2798 2073 2810 2073 2820 2068 2827 2059 2832 2048 2833 2038 2830 2026 2830 2015 2829 2004 2825 1993 2820 1982 2816 1972 2811 1961 2807 1951 2802 1940 2798 1930 2794 1919 2790 1908 2785 1898 2780 1887 2775 1877 2770 1867 2766 1856 2761 1846 2757 1835 2751 1825 2746 1815 2764 1773 2776 1772 2787 1772 2799 1769 2810 1767 2820 1762 2831 1756 2841 1750 2851 1744 2861 1738 2871 1732 2881 1727 2891 1721 2901 1714 2911 1708 2920 1701 2929 1694 2938 1686 2948 1680 2958 1675 2968 1669 2974 1660 2974 1649 2970 1637 2966 1627 2961 1616 2952 1612 2941 1613 2930 1610 2919 1607 2907 1604 2896 1603 2884 1602 2872 1603 2861 1604 2849 1607 2838 1609 2827 1613 2818 1620 2807 1623 2795 1625 2785 1630 2775 1636 2764 1641 2754 1647 2743 1651 2732 1655 2724 1663 2718 1672 2711 1682 2687 1671 2685 1660 2683 1648 2681 1637 2678 1626 2675 1615 2672 1604 2670 1593 2666 1582 2661 1572 2655 1561 2647 1553 2644 1543 2640 1532 2634 1523 2627 1513 2619 1505 2611 1497 2601 1491 2591 1485 2581 1479 2571 1474 2561 1469 2550 1466 2539 1462 2529 1457 2518 1455 2514 1465 2517 1475 2521 1486 2524 1497 2529 1508 2533 1518 2537 1529 2542 1540 2546 1550 2550 1561 2553 1572 2555 1583 2559 1594 2563 1605 2566 1616 2569 1627 2572 1638 2574 1649 2576 1660 2578 1672 2582 1682 2588 1692 2594 1702
95   2705 1660 2693 1658 2681 1656 2668 1654 2656 1652 2644 1650 2632 1647 2620 1644 2608 1640 2596 1637 2584 1634 2572 1631 2560 1630 2548 1629 2535 1628 2523 1627 2511 1627 2498 1626 2486 1626 2474 1626 2461 1626 2449 1626 2437 1630 2425 1634 2414 1639 2413 1649 2420 1659 2429 1668 2438 1676 2447 1684 2456 1693 2467 1698 2478 1702 2489 1708 2500 1714 2511 1720 2521 1727 2531 1733 2542 1740 2554 1743 2566 1747 2578 1750 2590 1753 2602 1756 2613 1760 2625 1764 2637 1768 2649 1771 2661 1773 2673 1775 2694 1813 2687 1824 2679 1834 2672 1845 2664 1855 2656 1865 2648 1875 2640 1886 2633 1896 2625 1907 2618 1917 2610 1928 2601 1937 2592 1946 2585 1956 2580 1968 2580 1980 2587 1990 2597 1999 2606 2008 2612 2019 2611 2032 2616 2043 2625 2052 2637 2057 2649 2060 2662 2062 2675 2064 2688 2062 2699 2057 2710 2050 2723 2048 2735 2045 2743 2037 2745 2024 2749 2012 2755 2000 2760 1989 2767 1978 2774 1967 2780 1956 2787 1945 2794 1934 2793 1921 2792 1908 2793 1895 2795 1882 2797 1870 2799 1857 2801 1844 2847 1812 2855 1822 2863 1832 2870 1842 2877 1853 2886 1862 2897 1867 2908 1874 2919 1881 2931 1881 2944 1881 2956 1886 2968 1886 2981 1884 2993 1882 3006 1880 3019 1879 3031 1878 3044 1877 3057 1876 3069 1875 3082 1874 3095 1873 3106 1869 3116 1862 3122 1851 3125 1839 3123 1827 3118 1815 3110 1805 3099 1799 3088 1793 3077 1788 3065 1783 3053 1778 3041 1773 3029 1768 3017 1764 3006 1760 2994 1755 2982 1750 2971 1744 2959 1739 2948 1733 2936 1727 2925 1722 2913 1717 2900 1718 2888 1720 2875 1721 2860 1675 2866 1664 2872 1653 2878 1641 2884 1631 2891 1620 2898 1609 2904 1599 2909 1587 2913 1575 2917 1563 2920 1551 2923 1539 2927 1526 2930 1514 2933 1502 2936 1490 2939 1478 2939 1465 2936 1453 2927 1444 2920 1434 2912 1424 2908 1412 2907 1399 2899 1394 2890 1399 2884 1411 2875 1419 2865 1426 2854 1432 2843 1438 2831 1444 2822 1452 2817 1463 2815 1476 2814 1488 2807 1498 2799 1508 2793 1519 2790 1531 2786 1543 2783 1555 2779 1567 2775 1579 2771 1591 2768 1603 2766 1616 2764 1628 2763 1641
96   2688 1703 2677 1698 2665 1693 2654 1689 2642 1684 2631 1681 2618 1679 2607 1674 2595 1670 2583 1667 2571 1665 2559 1663 2547 1661 2534 1659 2522 1658 2510 1659 2497 1660 2485 1661 2473 1659 2461 1661 2449 1664 2437 1664 2425 1667 2414 1671 2402 1674 2394 1682 2397 1694 2405 1703 2413 1712 2423 1720 2433 1727 2443 1733 2455 1734 2466 1739 2477 1745 2489 1750 2499 1756 2510 1762 2522 1766 2534 1769 2546 1773 2558 1776 2570 1780 2581 1784 2593 1789 2604 1794 2615 1798 2627 1803 2639 1806 2651 1809 2672 1851 2664 1861 2656 1871 2647 1880 2638 1889 2628 1897 2621 1908 2615 1919 2607 1929 2599 1939 2590 1948 2581 1957 2572 1967 2565 1978 2560 1989 2557 2002 2553 2014 2561 2024 2569 2034 2577 2044 2585 2054 2584 2066 2591 2077 2596 2088 2609 2091 2621 2094 2633 2098 2646 2101 2659 2100 2671 2099 2684 2097 2697 2096 2710 2095 2716 2084 2719 2072 2720 2059 2722 2047 2726 2034 2732 2024 2741 2015 2749 2005 2753 1993 2758 1981 2765 1970 2767 1958 2766 1945 2768 1932 2769 1920 2763 1908 2757 1897 2826 1868 2835 1877 2844 1887 2853 1896 2863 1904 2874 1912 2884 1919 2895 1926 2908 1929 2921 1930 2933 1933 2946 1933 2958 1934 2971 1935 2984 1936 2997 1937 3010 1938 3023 1938 3036 1939 3049 1940 3062 1942 3075 1943 3087 1939 3099 1934 3104 1923 3105 1910 3101 1898 3095 1886 3088 1875 3079 1866 3069 1858 3058 1851 3047 1844 3036 1838 3024 1832 3012 1827 3001 1821 2989 1815 2977 1809 2966 1803 2955 1796 2945 1789 2934 1781 2923 1775 2911 1770 2898 1767 2886 1766 2873 1768 2860 1770 2847 1772 2828 1726 2835 1716 2843 1705 2850 1694 2857 1684 2864 1673 2870 1662 2876 1651 2881 1639 2885 1627 2889 1615 2894 1603 2899 1591 2903 1579 2907 1567 2910 1555 2914 1542 2917 1530 2919 1517 2918 1505 2911 1495 2903 1485 2896 1474 2892 1462 2890 1449 2882 1441 2872 1444 2866 1456 2857 1465 2847 1473 2836 1478 2824 1483 2813 1489 2802 1497 2796 1506 2796 1519 2791 1531 2785 1542 2778 1553 2771 1563 2765 1575 2760 1587 2756 1599 2753 1611 2750 1624 2748 1636 2747 1649 2745 1662 2743 1674 2742 1687
97   2554 1738 2545 1747 2536 1757 2528 1766 2519 1775 2512 1786 2505 1796 2498 1807 2492 1818 2484 1829 2477 1839 2470 1849 2462 1860 2455 1870 2449 1881 2443 1892 2436 1903 2430 1914 2424 1926 2422 1938 2419 1951 2415 1963 2410 1975 2416 1986 2428 1987 2441 1984 2453 1982 2466 1981 2478 1980 2491 1978 2504 1976 2515 1971 2526 1965 2538 1959 2548 1952 2559 1946 2569 1938 2577 1928 2585 1918 2593 1908 2601 1899 2610 1889 2618 1880 2626 1870 2632 1859 2635 1846 2638 1834 2640 1821 2641 1809 2643 1796 2712 1778 2718 1790 2724 1802 2731 1814 2740 1825 2748 1835 2758 1845 2769 1853 2780 1861 2791 1869 2802 1877 2814 1884 2826 1890 2839 1896 2851 1902 2863 1908 2875 1913 2889 1913 2897 1902 2906 1891 2919 1889 2933 1889 2946 1890 2960 1892 2973 1894 2985 1889 2988 1878 2984 1865 2976 1854 2969 1843 2964 1830 2959 1817 2961 1805 2967 1793 2962 1783 2952 1774 2938 1772 2925 1771 2911 1769 2898 1765 2885 1760 2874 1752 2863 1744 2851 1738 2839 1732 2827 1726 2815 1718 2804 1711 2794 1701 2785 1691 2773 1655 2780 1645 2787 1636 2795 1626 2802 1617 2810 1608 2818 1599 2825 1589 2833 1580 2840 1571 2848 1561 2855 1552 2862 1542 2869 1532 2873 1521 2877 1510 2881 1499 2882 1487 2883 1475 2884 1463 2884 1451 2884 1439 2881 1428 2876 1417 2872 1406 2870 1395 2860 1391 2848 1393 2836 1397 2825 1401 2816 1407 2810 1417 2803 1427 2796 1437 2789 1447 2781 1456 2774 1465 2767 1475 2760 1485 2753 1494 2745 1504 2738 1513 2730 1523 2722 1532 2714 1540 2705 1548 2697 1557 2690 1566 2683 1576 2676 1586 2621 1587 2612 1577 2603 1567 2594 1557 2583 1549 2573 1541 2562 1534 2550 1527 2538 1521 2526 1515 2514 1509 2502 1503 2490 1497 2478 1492 2465 1487 2453 1483 2440 1479 2427 1474 2414 1470 2401 1469 2388 1470 2375 1468 2362 1464 2349 1464 2339 1470 2342 1482 2348 1493 2351 1506 2354 1519 2357 1532 2361 1545 2364 1558 2367 1571 2376 1581 2385 1591 2396 1599 2407 1605 2419 1612 2429 1620 2440 1629 2451 1637 2463 1642 2475 1648 2487 1653 2500 1654 2513 1659 2524 1666 2535 1673 2548 1677 2561 1681
98   2495 1757 2484 1763 2472 1769 2464 1778 2456 1788 2447 1798 2440 1808 2433 1819 2426 1829 2418 1839 2410 1849 2403 1860 2395 1870 2388 1881 2380 1891 2373 1901 2365 1912 2357 1921 2347 1930 2344 1942 2341 1954 2338 1967 2333 1979 2334 1991 2341 2000 2354 2000 2367 1999 2379 1999 2392 1998 2405 1998 2418 1997 2429 1993 2441 1987 2452 1981 2463 1974 2474 1968 2485 1962 2496 1954 2506 1947 2515 1938 2523 1928 2531 1918 2539 1908 2547 1898 2554 1888 2562 1877 2567 1866 2572 1854 2575 1842 2574 1829 2632 1797 2639 1808 2646 1819 2652 1831 2658 1843 2665 1853 2675 1862 2684 1871 2695 1878 2706 1885 2718 1892 2730 1896 2742 1901 2753 1908 2764 1916 2776 1921 2788 1926 2801 1925 2812 1919 2821 1911 2834 1907 2846 1903 2859 1904 2872 1907 2884 1912 2896 1909 2905 1899 2903 1888 2895 1877 2891 1866 2889 1853 2883 1841 2881 1830 2889 1819 2884 1809 2874 1800 2863 1793 2850 1792 2837 1790 2824 1788 2812 1784 2801 1776 2791 1768 2780 1761 2768 1754 2757 1748 2744 1744 2735 1735 2726 1726 2715 1718 2699 1692 2705 1681 2712 1671 2718 1661 2725 1650 2733 1641 2741 1632 2750 1623 2757 1613 2764 1603 2771 1593 2778 1583 2785 1572 2791 1562 2797 1551 2801 1539 2805 1528 2807 1516 2807 1503 2808 1491 2808 1479 2808 1466 2807 1454 2803 1443 2798 1431 2795 1420 2786 1412 2775 1414 2763 1418 2752 1423 2744 1431 2738 1442 2732 1453 2725 1462 2717 1472 2710 1482 2702 1492 2695 1502 2688 1512 2683 1523 2676 1533 2667 1541 2658 1550 2649 1558 2641 1567 2633 1577 2625 1586 2617 1595 2610 1605 2604 1616 2556 1604 2544 1598 2533 1591 2522 1583 2511 1575 2501 1567 2489 1560 2477 1554 2465 1548 2453 1543 2441 1537 2429 1532 2416 1528 2404 1522 2392 1517 2380 1511 2368 1506 2355 1501 2343 1497 2329 1495 2317 1491 2304 1486 2291 1482 2278 1480 2268 1487 2274 1499 2278 1512 2280 1525 2284 1537 2289 1550 2292 1563 2292 1576 2297 1588 2306 1598 2314 1609 2322 1619 2333 1626 2345 1632 2356 1639 2366 1648 2377 1656 2388 1663 2399 1670 2411 1677 2423 1680 2437 1682 2448 1688 2460 1695 2471 1701 2483 1708
99   2695 1693 2683 1696 2670 1700 2658 1703 2645 1707 2632 1709 2619 1710 2607 1712 2596 1719 2583 1721 2570 1722 2558 1723 2545 1723 2532 1724 2519 1725 2507 1729 2496 1736 2487 1745 2487 1758 2484 1770 2476 1781 2475 1793 2474 1805 2468 1817 2468 1829 2472 1840 2483 1848 2493 1856 2502 1865 2512 1873 2524 1879 2536 1882 2548 1879 2561 1877 2574 1875 2586 1872 2599 1870 2612 1868 2624 1865 2637 1861 2649 1858 2662 1854 2673 1847 2684 1840 2695 1834 2702 1824 2707 1812 2713 1800 2725 1796 2737 1792 2772 1827 2773 1841 2774 1856 2775 1870 2776 1885 2778 1899 2780 1914 2782 1928 2783 1942 2785 1957 2786 1971 2787 1986 2788 2000 2789 2015 2791 2029 2794 2043 2796 2057 2792 2071 2788 2085 2787 2099 2788 2114 2795 2125 2805 2135 2818 2129 2829 2120 2837 2108 2846 2097 2859 2092 2871 2085 2877 2072 2880 2058 2886 2045 2892 2031 2898 2018 2903 2005 2909 1991 2911 1977 2912 1962 2914 1948 2915 1934 2914 1919 2913 1905 2911 1890 2908 1876 2905 1862 2899 1849 2891 1837 2883 1825 2871 1816 2860 1807 2906 1764 2920 1767 2934 1769 2948 1772 2962 1771 2976 1769 2991 1768 3005 1766 3018 1762 3032 1758 3046 1754 3059 1748 3072 1743 3085 1737 3098 1731 3111 1726 3125 1721 3138 1718 3150 1713 3157 1700 3148 1692 3135 1686 3130 1675 3131 1661 3136 1647 3142 1634 3149 1622 3154 1609 3144 1599 3134 1589 3123 1582 3109 1582 3097 1587 3087 1598 3078 1609 3068 1618 3055 1625 3043 1632 3029 1636 3016 1641 3002 1644 2988 1645 2973 1646 2959 1648 2945 1651 2932 1654 2919 1660 2906 1666 2894 1673 2881 1680 2862 1639 2863 1627 2863 1614 2864 1602 2863 1590 2860 1578 2858 1565 2855 1553 2852 1541 2850 1529 2847 1517 2845 1505 2843 1493 2839 1481 2835 1469 2831 1457 2827 1446 2821 1435 2815 1424 2809 1413 2802 1403 2793 1394 2784 1386 2772 1383 2761 1382 2752 1391 2742 1398 2731 1403 2720 1409 2709 1415 2709 1427 2709 1440 2709 1452 2710 1465 2710 1477 2711 1489 2712 1502 2711 1514 2709 1526 2709 1538 2711 1551 2713 1563 2714 1575 2720 1586 2727 1596 2735 1606 2741 1616 2743 1629 2745 1641 2747 1653
100  2516 1721 2504 1719 2492 1718 2480 1718 2468 1720 2456 1724 2445 1727 2433 1726 2421 1729 2411 1735 2400 1739 2388 1741 2375 1742 2363 1744 2351 1744 2339 1746 2328 1750 2318 1756 2310 1765 2311 1777 2309 1789 2306 1800 2299 1810 2301 1822 2297 1832 2290 1842 2296 1852 2305 1860 2314 1868 2323 1877 2331 1885 2342 1889 2354 1889 2365 1884 2376 1885 2387 1880 2398 1877 2411 1879 2422 1877 2434 1874 2446 1871 2457 1866 2468 1861 2479 1856 2490 1850 2500 1844 2511 1838 2521 1832 2532 1825 2542 1819 2587 1851 2590 1864 2593 1877 2596 1889 2599 1902 2602 1915 2604 1928 2606 1941 2607 1954 2608 1967 2607 1980 2607 1993 2608 2006 2611 2019 2613 2032 2615 2045 2618 2058 2621 2071 2622 2083 2619 2095 2620 2108 2620 2121 2621 2134 2624 2143 2634 2134 2644 2125 2652 2115 2662 2108 2673 2102 2681 2092 2686 2080 2691 2067 2696 2055 2701 2043 2706 2031 2710 2018 2712 2006 2715 1993 2717 1980 2719 1967 2720 1954 2721 1941 2719 1928 2718 1915 2716 1902 2713 1889 2708 1877 2702 1865 2697 1853 2692 1841 2712 1779 2723 1786 2735 1790 2749 1791 2762 1792 2775 1789 2788 1786 2801 1783 2813 1780 2826 1776 2839 1773 2852 1770 2864 1766 2877 1763 2890 1759 2902 1755 2913 1749 2925 1743 2937 1739 2950 1735 2950 1726 2942 1716 2933 1708 2929 1695 2933 1683 2939 1671 2945 1660 2953 1649 2945 1639 2936 1629 2925 1622 2912 1621 2902 1629 2892 1638 2880 1644 2868 1649 2856 1653 2843 1651 2831 1655 2819 1661 2806 1665 2794 1669 2781 1674 2769 1679 2757 1683 2743 1684 2730 1686 2718 1689 2707 1696 2697 1705 2662 1662 2662 1650 2662 1638 2661 1625 2659 1613 2658 1601 2656 1589 2653 1577 2650 1565 2647 1553 2645 1541 2643 1529 2641 1517 2637 1505 2633 1494 2629 1482 2624 1471 2619 1460 2614 1449 2607 1439 2599 1430 2591 1421 2585 1410 2578 1400 2570 1408 2562 1416 2550 1415 2537 1416 2525 1419 2518 1428 2520 1440 2522 1452 2524 1464 2524 1477 2524 1489 2524 1501 2525 1513 2526 1525 2528 1538 2529 1550 2531 1562 2534 1574 2536 1586 2540 1597 2545 1609 2549 1620 2551 1632 2554 1644 2557 1656 2560 1668
101  2510 1660 2499 1657 2487 1653 2476 1650 2464 1646 2453 1643 2441 1641 2429 1638 2418 1636 2406 1634 2394 1631 2383 1629 2371 1626 2359 1623 2348 1620 2336 1617 2325 1614 2313 1613 2301 1612 2289 1615 2278 1619 2267 1623 2258 1630 2251 1639 2254 1648 2263 1655 2259 1666 2257 1678 2261 1689 2267 1699 2276 1706 2286 1714 2295 1721 2305 1727 2316 1733 2326 1739 2336 1745 2347 1750 2359 1754 2370 1757 2381 1761 2393 1763 2405 1765 2417 1767 2428 1769 2440 1771 2452 1774 2463 1776 2475 1778 2487 1780 2521 1804 2515 1816 2510 1828 2505 1840 2501 1852 2496 1865 2498 1876 2504 1888 2504 1901 2503 1914 2503 1927 2504 1940 2507 1953 2511 1965 2514 1978 2517 1991 2520 2004 2526 2012 2531 2022 2534 2035 2538 2048 2543 2060 2549 2072 2555 2083 2565 2089 2575 2083 2584 2074 2594 2065 2606 2061 2614 2052 2616 2039 2619 2027 2622 2014 2626 2001 2630 1989 2634 1976 2639 1964 2640 1951 2641 1938 2642 1925 2643 1912 2644 1898 2647 1886 2646 1873 2643 1860 2637 1848 2632 1836 2626 1825 2620 1813 2614 1801 2679 1772 2684 1784 2689 1797 2699 1805 2709 1813 2720 1821 2731 1828 2743 1834 2755 1840 2767 1846 2779 1847 2792 1843 2805 1843 2817 1846 2828 1854 2839 1861 2851 1868 2862 1873 2876 1874 2889 1873 2899 1868 2902 1855 2910 1845 2923 1846 2936 1846 2944 1840 2941 1827 2938 1814 2931 1803 2924 1792 2917 1781 2908 1771 2899 1761 2889 1752 2879 1743 2869 1735 2859 1726 2848 1719 2837 1711 2826 1705 2813 1700 2801 1695 2789 1691 2776 1688 2763 1685 2750 1684 2736 1683 2723 1682 2710 1683 2697 1686 2660 1636 2661 1623 2664 1610 2670 1599 2668 1586 2668 1573 2671 1560 2673 1546 2675 1533 2677 1520 2679 1507 2682 1494 2682 1481 2682 1467 2684 1454 2687 1441 2689 1428 2686 1416 2676 1410 2666 1403 2658 1392 2650 1382 2642 1372 2629 1368 2623 1357 2620 1345 2609 1343 2600 1353 2598 1366 2589 1374 2577 1379 2568 1388 2564 1400 2563 1414 2562 1427 2561 1440 2560 1453 2559 1467 2557 1480 2556 1493 2556 1506 2555 1520 2554 1533 2554 1546 2553 1560 2553 1573 2552 1586 2552 1599 2552 1613 2552 1626
102  2677 1666 2666 1661 2655 1657 2645 1652 2633 1649 2622 1646 2611 1643 2599 1640 2588 1636 2577 1634 2565 1633 2554 1631 2542 1627 2531 1623 2520 1620 2508 1618 2497 1615 2485 1614 2474 1612 2462 1613 2451 1616 2440 1620 2429 1623 2421 1631 2424 1639 2430 1649 2430 1661 2428 1672 2431 1684 2435 1695 2445 1701 2455 1707 2465 1713 2475 1719 2485 1725 2495 1731 2505 1737 2515 1743 2526 1748 2537 1753 2548 1757 2559 1760 2571 1762 2582 1765 2594 1767 2605 1769 2617 1772 2628 1774 2640 1777 2651 1779 2682 1819 2675 1829 2667 1840 2660 1850 2653 1860 2653 1872 2660 1883 2662 1895 2660 1907 2657 1919 2648 1925 2657 1932 2663 1941 2665 1953 2668 1966 2672 1978 2676 1989 2674 2002 2678 2014 2681 2026 2683 2038 2687 2050 2692 2062 2697 2074 2702 2085 2712 2086 2722 2079 2732 2071 2743 2064 2755 2061 2760 2049 2764 2037 2768 2025 2772 2013 2776 2001 2780 1989 2784 1977 2788 1965 2792 1953 2794 1941 2797 1929 2799 1916 2801 1904 2803 1891 2804 1879 2803 1866 2798 1855 2792 1844 2788 1832 2783 1820 2836 1785 2844 1795 2852 1805 2859 1815 2870 1823 2880 1830 2891 1837 2901 1844 2912 1851 2924 1856 2936 1856 2948 1852 2961 1855 2973 1859 2983 1866 2993 1874 3003 1881 3015 1887 3027 1890 3040 1889 3051 1884 3055 1872 3061 1863 3074 1862 3087 1863 3094 1859 3091 1846 3088 1834 3085 1822 3079 1810 3072 1799 3064 1790 3055 1780 3047 1771 3038 1761 3030 1752 3021 1743 3010 1735 3000 1728 2990 1721 2978 1714 2967 1708 2955 1705 2943 1701 2931 1697 2918 1696 2905 1694 2893 1694 2880 1694 2867 1694 2821 1642 2827 1630 2835 1621 2839 1610 2838 1597 2840 1584 2843 1571 2845 1558 2849 1546 2851 1533 2851 1520 2852 1507 2852 1494 2853 1481 2854 1468 2857 1455 2861 1443 2863 1430 2851 1426 2842 1417 2833 1407 2825 1397 2816 1388 2804 1385 2799 1373 2795 1362 2785 1358 2776 1368 2773 1380 2765 1387 2752 1390 2744 1399 2740 1411 2739 1424 2739 1437 2738 1450 2736 1462 2738 1474 2736 1487 2735 1500 2733 1513 2732 1526 2731 1539 2730 1552 2728 1565 2727 1578 2725 1591 2724 1604 2723 1617 2722 1630
103  2541 1576 2529 1576 2517 1576 2504 1576 2492 1575 2480 1574 2468 1573 2456 1571 2443 1570 2431 1568 2419 1567 2407 1565 2395 1563 2383 1561 2371 1559 2359 1557 2346 1556 2334 1554 2322 1555 2310 1558 2298 1560 2286 1562 2274 1563 2262 1564 2264 1574 2269 1585 2275 1595 2285 1603 2294 1611 2304 1618 2314 1625 2325 1632 2335 1638 2346 1644 2356 1650 2367 1657 2378 1662 2390 1664 2401 1667 2413 1670 2425 1673 2437 1676 2449 1679 2460 1684 2471 1690 2483 1689 2495 1687 2507 1684 2519 1682 2531 1679 2567 1725 2562 1737 2557 1750 2552 1762 2548 1774 2545 1788 2543 1801 2540 1814 2538 1827 2537 1840 2535 1853 2535 1866 2537 1879 2539 1893 2540 1906 2540 1919 2535 1931 2537 1944 2539 1957 2550 1966 2560 1974 2571 1982 2581 1991 2591 1997 2602 1990 2608 1979 2614 1967 2623 1957 2634 1949 2643 1940 2656 1940 2669 1944 2680 1941 2684 1931 2679 1919 2669 1910 2660 1901 2658 1889 2663 1877 2669 1865 2674 1852 2679 1840 2687 1830 2692 1818 2691 1805 2687 1792 2682 1780 2678 1767 2674 1755 2670 1742 2705 1709 2716 1715 2727 1721 2737 1728 2746 1736 2756 1743 2768 1744 2781 1744 2793 1743 2805 1741 2818 1739 2830 1736 2842 1734 2854 1731 2866 1729 2878 1726 2890 1722 2901 1716 2911 1710 2922 1704 2933 1697 2942 1689 2952 1682 2961 1673 2970 1664 2977 1655 2980 1643 2974 1633 2966 1624 2954 1620 2942 1621 2930 1622 2917 1621 2905 1621 2892 1620 2880 1620 2868 1620 2855 1620 2843 1617 2831 1614 2819 1611 2807 1608 2795 1606 2783 1603 2771 1601 2758 1601 2746 1602 2734 1604 2723 1610 2712 1616 2677 1570 2687 1561 2696 1552 2706 1543 2716 1534 2725 1525 2731 1513 2737 1502 2740 1489 2743 1476 2745 1463 2746 1450 2749 1437 2754 1425 2760 1413 2765 1401 2766 1389 2758 1378 2750 1368 2744 1356 2740 1343 2736 1331 2730 1319 2722 1309 2711 1302 2698 1303 2686 1307 2674 1313 2661 1315 2649 1313 2638 1307 2631 1316 2628 1329 2625 1342 2622 1354 2619 1367 2615 1380 2612 1392 2607 1405 2601 1417 2595 1428 2591 1441 2586 1453 2587 1466 2589 1479 2590 1492 2589 1506 2588 1519 2589 1532 2591 1545
104  2467 1632 2455 1633 2442 1634 2430 1634 2418 1634 2406 1634 2393 1633 2381 1632 2369 1630 2357 1628 2345 1625 2332 1624 2320 1622 2308 1622 2296 1621 2283 1620 2272 1616 2260 1615 2248 1618 2236 1621 2224 1624 2212 1627 2200 1630 2188 1633 2194 1642 2199 1652 2205 1663 2215 1670 2225 1677 2235 1685 2245 1690 2256 1696 2266 1703 2277 1710 2287 1716 2298 1721 2310 1726 2322 1729 2334 1731 2346 1733 2358 1735 2370 1737 2382 1741 2392 1747 2404 1748 2416 1747 2428 1744 2439 1739 2451 1736 2463 1733 2497 1783 2491 1795 2486 1807 2480 1820 2478 1833 2476 1846 2474 1859 2472 1873 2471 1886 2470 1900 2470 1913 2471 1927 2472 1940 2473 1953 2475 1967 2477 1980 2477 1993 2477 2007 2484 2018 2492 2029 2503 2036 2515 2043 2526 2051 2536 2057 2545 2050 2547 2037 2553 2026 2563 2017 2573 2008 2584 2000 2596 1999 2610 2002 2622 2000 2628 1991 2623 1979 2614 1969 2603 1961 2597 1950 2600 1937 2603 1924 2608 1911 2613 1899 2621 1888 2628 1877 2629 1864 2628 1850 2621 1839 2615 1827 2611 1814 2608 1801 2645 1765 2654 1773 2664 1782 2674 1790 2686 1793 2698 1797 2710 1797 2722 1794 2734 1793 2747 1794 2759 1793 2771 1790 2784 1786 2796 1783 2808 1779 2819 1774 2831 1769 2843 1765 2854 1760 2865 1753 2876 1746 2886 1739 2896 1732 2905 1723 2914 1714 2920 1703 2919 1690 2914 1680 2904 1672 2892 1668 2880 1670 2867 1671 2855 1670 2842 1670 2830 1669 2817 1668 2804 1669 2792 1671 2780 1669 2767 1667 2755 1664 2742 1661 2730 1658 2718 1656 2705 1654 2693 1651 2680 1653 2668 1655 2657 1661 2646 1667 2615 1622 2624 1612 2632 1602 2640 1592 2649 1582 2656 1571 2662 1559 2667 1547 2669 1534 2671 1521 2673 1508 2674 1495 2676 1482 2682 1470 2687 1458 2691 1446 2688 1434 2681 1422 2675 1411 2669 1399 2663 1387 2657 1375 2651 1364 2640 1357 2627 1354 2614 1356 2602 1358 2591 1366 2580 1371 2569 1365 2558 1359 2551 1366 2548 1379 2546 1391 2542 1404 2538 1417 2534 1429 2530 1442 2532 1455 2527 1466 2521 1478 2517 1491 2514 1504 2514 1517 2515 1530 2515 1543 2515 1556 2514 1569 2516 1582 2519 1595
105  2573 1707 2564 1717 2556 1726 2547 1736 2539 1746 2531 1756 2523 1766 2516 1777 2509 1787 2502 1798 2495 1809 2488 1820 2483 1832 2478 1844 2474 1856 2473 1869 2471 1882 2470 1895 2470 1908 2474 1920 2479 1932 2483 1944 2490 1955 2499 1964 2508 1972 2511 1985 2513 1996 2526 2000 2536 1999 2539 1986 2544 1975 2554 1966 2565 1961 2577 1958 2584 1946 2590 1935 2595 1924 2601 1912 2608 1901 2615 1890 2622 1880 2630 1869 2637 1858 2644 1848 2651 1837 2652 1824 2653 1811 2654 1799 2656 1786 2657 1773 2718 1769 2718 1783 2719 1797 2720 1811 2722 1825 2723 1839 2726 1853 2733 1865 2741 1876 2753 1883 2766 1888 2777 1897 2788 1905 2800 1914 2810 1923 2820 1933 2830 1943 2841 1951 2852 1960 2864 1968 2874 1977 2884 1987 2894 1988 2906 1980 2909 1966 2911 1952 2913 1939 2916 1925 2919 1911 2923 1898 2930 1887 2943 1883 2947 1872 2939 1860 2932 1848 2920 1841 2908 1834 2899 1823 2891 1811 2884 1799 2876 1787 2869 1776 2860 1764 2852 1753 2842 1744 2830 1736 2818 1729 2805 1724 2791 1720 2778 1716 2790 1647 2801 1641 2812 1635 2824 1630 2834 1622 2844 1615 2854 1607 2863 1599 2873 1590 2882 1582 2890 1572 2898 1562 2906 1552 2914 1542 2920 1532 2927 1521 2933 1510 2939 1499 2944 1487 2944 1475 2944 1462 2945 1450 2946 1437 2948 1425 2949 1412 2949 1401 2939 1393 2927 1392 2915 1395 2903 1399 2893 1406 2883 1414 2874 1422 2864 1430 2854 1438 2844 1446 2835 1454 2825 1462 2816 1471 2806 1479 2796 1487 2787 1495 2777 1504 2769 1513 2760 1522 2751 1531 2741 1539 2736 1549 2733 1562 2730 1574 2654 1578 2648 1566 2643 1554 2637 1542 2630 1530 2624 1518 2615 1508 2606 1498 2597 1488 2587 1479 2576 1471 2566 1462 2556 1452 2547 1443 2536 1435 2524 1429 2517 1418 2507 1409 2495 1408 2482 1412 2469 1416 2457 1421 2445 1428 2434 1435 2425 1445 2420 1456 2425 1469 2430 1481 2431 1494 2427 1506 2416 1514 2407 1524 2408 1535 2414 1548 2425 1554 2437 1558 2450 1553 2460 1561 2471 1569 2480 1580 2488 1590 2496 1601 2506 1609 2518 1617 2529 1625 2539 1633 2550 1641 2560 1649 2574 1650 2587 1650
106  2501 1767 2492 1776 2483 1784 2477 1795 2469 1805 2461 1814 2452 1824 2445 1834 2439 1845 2432 1855 2425 1866 2417 1876 2410 1885 2405 1897 2400 1909 2396 1920 2397 1933 2392 1944 2389 1955 2390 1968 2396 1979 2402 1990 2408 2001 2414 2012 2420 2023 2423 2035 2427 2045 2439 2049 2447 2040 2451 2028 2460 2020 2471 2014 2483 2010 2495 2006 2504 1998 2511 1987 2516 1976 2522 1965 2531 1956 2539 1947 2546 1936 2554 1927 2563 1918 2566 1906 2570 1894 2576 1883 2576 1871 2577 1858 2578 1845 2579 1833 2636 1827 2638 1841 2640 1854 2644 1867 2647 1881 2648 1894 2648 1908 2651 1920 2659 1931 2668 1942 2680 1948 2692 1955 2702 1964 2713 1972 2723 1981 2733 1991 2742 2001 2752 2011 2763 2020 2773 2029 2784 2037 2795 2046 2807 2049 2816 2041 2821 2028 2825 2015 2828 2002 2831 1988 2833 1975 2835 1961 2845 1954 2858 1954 2861 1941 2857 1928 2850 1916 2841 1906 2831 1897 2820 1889 2813 1877 2806 1865 2799 1853 2793 1841 2787 1828 2778 1819 2768 1809 2756 1802 2744 1795 2731 1790 2719 1784 2706 1779 2722 1706 2734 1702 2746 1699 2757 1694 2768 1688 2779 1682 2789 1675 2799 1668 2809 1660 2818 1652 2827 1643 2836 1635 2842 1624 2848 1613 2854 1601 2859 1590 2865 1579 2871 1568 2877 1557 2879 1546 2879 1533 2879 1521 2881 1508 2883 1496 2888 1485 2888 1473 2882 1465 2871 1471 2859 1472 2847 1472 2837 1478 2826 1484 2815 1491 2805 1498 2796 1506 2786 1514 2776 1522 2767 1529 2757 1537 2747 1545 2737 1553 2728 1561 2719 1569 2710 1578 2700 1586 2691 1594 2681 1602 2673 1611 2666 1621 2660 1632 2589 1636 2582 1625 2576 1614 2569 1603 2566 1590 2563 1577 2554 1568 2545 1558 2536 1549 2527 1540 2517 1531 2508 1522 2498 1513 2489 1504 2481 1494 2469 1488 2460 1481 2455 1469 2444 1464 2431 1465 2418 1466 2406 1471 2395 1477 2383 1483 2373 1491 2366 1502 2367 1514 2369 1527 2372 1540 2368 1552 2361 1562 2351 1571 2346 1582 2349 1594 2355 1605 2366 1612 2379 1612 2392 1614 2404 1618 2414 1627 2422 1636 2431 1646 2441 1654 2451 1663 2461 1671 2471 1679 2479 1689 2488 1698 2500 1703 2512 1708
107  2577 1773 2563 1777 2549 1781 2535 1785 2524 1792 2515 1804 2502 1810 2489 1817 2477 1824 2464 1832 2452 1840 2440 1847 2427 1854 2414 1861 2402 1868 2389 1876 2377 1884 2377 1898 2384 1911 2390 1924 2387 1938 2384 1953 2383 1967 2377 1980 2378 1993 2387 2004 2401 2004 2416 2004 2430 2004 2445 2005 2458 2009 2472 2014 2486 2019 2499 2026 2512 2021 2525 2015 2533 2003 2540 1990 2548 1979 2559 1968 2568 1958 2577 1946 2586 1934 2594 1923 2605 1913 2615 1903 2625 1892 2634 1881 2639 1867 2642 1853 2693 1855 2696 1868 2699 1880 2703 1892 2709 1904 2714 1915 2720 1927 2727 1938 2736 1947 2745 1956 2754 1966 2762 1976 2769 1987 2776 1997 2783 2008 2790 2019 2797 2030 2805 2040 2813 2050 2821 2061 2829 2070 2841 2076 2852 2081 2863 2080 2873 2072 2883 2064 2890 2053 2893 2041 2896 2028 2900 2016 2903 2003 2906 1991 2905 1978 2901 1966 2897 1954 2894 1941 2889 1930 2882 1918 2876 1907 2870 1896 2864 1884 2858 1873 2852 1861 2846 1850 2839 1839 2832 1829 2824 1819 2813 1812 2802 1805 2791 1798 2802 1741 2816 1739 2829 1738 2843 1736 2857 1734 2870 1733 2884 1731 2894 1721 2904 1711 2911 1700 2918 1688 2929 1681 2941 1676 2954 1670 2966 1663 2978 1657 2987 1647 2992 1634 2987 1624 2979 1614 2976 1600 2972 1587 2969 1574 2962 1562 2954 1551 2946 1540 2934 1532 2922 1526 2910 1520 2900 1510 2894 1498 2886 1492 2872 1491 2863 1501 2855 1512 2845 1521 2834 1530 2823 1538 2810 1544 2798 1550 2787 1557 2779 1568 2770 1579 2762 1591 2754 1602 2747 1614 2741 1626 2736 1639 2732 1652 2728 1665 2673 1640 2677 1627 2680 1613 2682 1599 2681 1585 2678 1573 2668 1563 2657 1554 2647 1544 2636 1536 2625 1527 2614 1519 2604 1510 2594 1500 2584 1490 2575 1479 2566 1469 2557 1458 2547 1448 2538 1438 2527 1430 2514 1425 2500 1426 2486 1427 2475 1418 2462 1418 2451 1423 2448 1436 2451 1450 2455 1463 2458 1477 2463 1490 2469 1503 2474 1515 2478 1529 2481 1542 2485 1556 2490 1569 2495 1582 2500 1595 2507 1607 2514 1619 2522 1630 2529 1642 2537 1653 2546 1665 2554 1676 2566 1682 2579 1687 2592 1692
108  2517 1764 2505 1770 2493 1776 2480 1782 2469 1790 2459 1798 2447 1804 2434 1810 2423 1817 2412 1825 2401 1833 2391 1843 2382 1853 2372 1861 2360 1868 2348 1875 2337 1883 2331 1894 2338 1905 2346 1916 2348 1929 2348 1943 2345 1956 2339 1968 2336 1981 2348 1987 2361 1990 2374 1994 2387 1997 2401 1998 2414 2000 2427 2004 2440 2008 2453 2012 2466 2007 2474 1996 2482 1985 2489 1974 2498 1963 2506 1952 2514 1941 2522 1931 2531 1920 2540 1909 2548 1899 2557 1889 2566 1878 2572 1866 2577 1854 2582 1841 2640 1840 2642 1852 2644 1864 2646 1877 2651 1888 2657 1899 2663 1909 2670 1919 2680 1927 2689 1935 2699 1943 2707 1951 2716 1960 2725 1969 2732 1979 2740 1989 2747 1999 2755 2008 2765 2016 2774 2024 2783 2032 2792 2040 2801 2049 2811 2055 2822 2051 2830 2042 2837 2032 2840 2020 2843 2008 2845 1996 2847 1983 2848 1971 2843 1960 2839 1948 2836 1936 2832 1924 2827 1913 2822 1902 2816 1891 2810 1880 2804 1870 2797 1859 2791 1849 2784 1839 2776 1829 2768 1819 2760 1810 2752 1801 2744 1791 2736 1782 2736 1725 2749 1723 2762 1720 2776 1718 2789 1715 2802 1711 2814 1707 2826 1700 2833 1689 2839 1677 2847 1667 2856 1656 2869 1653 2881 1649 2893 1642 2904 1634 2914 1626 2923 1615 2920 1604 2908 1604 2908 1592 2908 1578 2904 1566 2899 1553 2891 1542 2883 1531 2874 1522 2862 1517 2849 1512 2837 1506 2826 1498 2819 1487 2811 1479 2801 1485 2792 1496 2783 1505 2773 1515 2763 1524 2753 1532 2742 1541 2731 1547 2719 1555 2710 1565 2701 1575 2695 1586 2689 1599 2683 1611 2677 1622 2672 1635 2669 1648 2597 1636 2600 1623 2603 1611 2606 1598 2608 1585 2606 1573 2600 1562 2592 1552 2583 1543 2573 1536 2560 1532 2550 1524 2541 1515 2531 1506 2522 1497 2513 1487 2504 1478 2495 1469 2485 1461 2475 1453 2469 1442 2459 1433 2447 1431 2434 1432 2422 1431 2409 1428 2399 1431 2397 1444 2396 1456 2396 1469 2396 1482 2401 1494 2407 1506 2412 1518 2415 1530 2419 1543 2422 1555 2426 1567 2430 1580 2434 1592 2440 1603 2447 1615 2454 1625 2462 1635 2470 1645 2479 1655 2489 1663 2499 1672 2508 1680 2518 1689
109  2533 1760 2521 1764 2509 1767 2497 1771 2486 1774 2474 1778 2462 1782 2451 1787 2439 1791 2428 1797 2417 1802 2406 1808 2395 1814 2385 1821 2375 1828 2364 1835 2356 1844 2357 1855 2361 1867 2359 1878 2353 1888 2347 1899 2341 1910 2335 1921 2341 1930 2350 1939 2361 1942 2373 1945 2382 1953 2392 1962 2399 1972 2408 1979 2420 1984 2430 1980 2441 1973 2451 1967 2462 1960 2473 1954 2484 1949 2496 1945 2507 1941 2519 1938 2532 1936 2543 1932 2554 1926 2564 1919 2570 1908 2577 1898 2585 1888 2593 1879 2647 1890 2646 1903 2646 1915 2645 1928 2648 1940 2650 1953 2653 1965 2655 1977 2659 1989 2663 2001 2667 2013 2671 2025 2675 2037 2679 2049 2684 2061 2688 2073 2693 2085 2698 2096 2703 2108 2709 2119 2714 2130 2723 2140 2731 2149 2739 2159 2745 2170 2753 2162 2761 2152 2769 2142 2777 2132 2780 2121 2783 2108 2786 2096 2787 2083 2788 2071 2789 2058 2788 2046 2788 2033 2787 2020 2785 2008 2783 1995 2781 1983 2779 1970 2776 1958 2773 1946 2770 1934 2767 1921 2763 1909 2759 1897 2755 1885 2752 1873 2761 1810 2773 1811 2785 1812 2798 1813 2809 1810 2821 1805 2832 1801 2844 1799 2856 1800 2868 1798 2880 1795 2892 1791 2903 1788 2916 1786 2928 1784 2939 1781 2950 1775 2959 1768 2961 1756 2963 1744 2965 1733 2974 1724 2982 1715 2984 1703 2976 1697 2965 1693 2954 1686 2946 1678 2941 1667 2935 1656 2932 1644 2922 1639 2911 1639 2899 1644 2888 1649 2876 1652 2865 1656 2854 1661 2843 1666 2831 1671 2820 1676 2809 1681 2798 1686 2786 1691 2775 1695 2764 1700 2752 1705 2743 1713 2734 1721 2725 1729 2676 1685 2677 1672 2677 1659 2678 1646 2677 1633 2674 1620 2671 1608 2667 1596 2659 1586 2651 1576 2646 1564 2641 1551 2637 1539 2631 1527 2625 1516 2618 1505 2609 1496 2600 1486 2591 1478 2581 1469 2570 1463 2557 1459 2545 1456 2533 1454 2524 1444 2516 1434 2508 1439 2502 1450 2501 1463 2500 1476 2500 1489 2501 1502 2503 1515 2505 1527 2507 1540 2508 1553 2510 1566 2514 1578 2519 1590 2524 1602 2529 1614 2535 1626 2540 1638 2545 1650 2551 1661 2556 1673 2561 1685 2564 1698 2571 1709 2580 1718
110  2268 1829 2256 1824 2244 1820 2233 1815 2220 1818 2208 1822 2196 1825 2183 1829 2171 1832 2160 1838 2148 1843 2137 1849 2125 1854 2114 1860 2102 1865 2091 1871 2080 1878 2071 1886 2073 1898 2076 1910 2070 1921 2063 1931 2055 1942 2048 1952 2044 1963 2051 1974 2061 1982 2073 1985 2085 1989 2094 1998 2104 2007 2112 2016 2123 2022 2135 2023 2145 2015 2156 2008 2167 2004 2179 1998 2190 1992 2201 1986 2214 1984 2226 1982 2239 1980 2251 1975 2263 1970 2272 1961 2281 1952 2289 1943 2298 1934 2306 1924 2357 1950 2357 1962 2356 1974 2356 1987 2358 1999 2359 2011 2361 2023 2362 2035 2365 2047 2368 2059 2371 2071 2373 2082 2378 2094 2383 2105 2388 2116 2393 2127 2398 2138 2403 2149 2408 2160 2413 2171 2420 2181 2429 2190 2437 2199 2444 2208 2447 2220 2455 2213 2462 2204 2471 2196 2475 2184 2479 2172 2482 2161 2485 2149 2489 2137 2490 2125 2490 2113 2491 2101 2491 2089 2490 2077 2489 2064 2487 2052 2486 2040 2484 2028 2481 2016 2478 2005 2475 1993 2472 1981 2469 1969 2466 1957 2462 1946 2459 1934 2478 1870 2490 1872 2502 1873 2514 1875 2525 1871 2536 1867 2547 1862 2559 1861 2571 1862 2582 1861 2593 1857 2605 1854 2617 1853 2629 1852 2640 1849 2652 1846 2663 1843 2671 1835 2676 1824 2681 1813 2688 1804 2696 1795 2703 1785 2707 1775 2699 1768 2690 1770 2680 1764 2669 1758 2669 1746 2663 1736 2657 1725 2650 1717 2639 1712 2628 1717 2617 1721 2605 1722 2593 1723 2582 1728 2571 1733 2560 1738 2549 1742 2538 1746 2526 1750 2515 1754 2504 1757 2492 1760 2481 1763 2470 1769 2460 1775 2450 1782 2397 1751 2397 1738 2398 1726 2398 1713 2396 1701 2395 1688 2393 1676 2390 1663 2385 1652 2379 1641 2374 1629 2369 1618 2364 1606 2359 1594 2353 1583 2346 1573 2339 1563 2330 1553 2322 1543 2314 1534 2302 1529 2290 1526 2278 1524 2268 1517 2258 1508 2258 1497 2247 1503 2243 1514 2241 1527 2239 1539 2235 1551 2236 1564 2237 1576 2238 1589 2238 1602 2239 1614 2239 1627 2241 1639 2245 1651 2250 1663 2254 1675 2259 1686 2264 1698 2268 1710 2273 1722 2278 1733 2282 1745 2287 1757 2292 1768 2297 1780
111  2532 1763 2523 1771 2513 1778 2504 1786 2495 1794 2489 1804 2482 1814 2476 1825 2468 1834 2460 1843 2453 1852 2445 1862 2440 1872 2435 1884 2430 1895 2426 1906 2419 1916 2412 1926 2409 1936 2411 1948 2409 1960 2407 1972 2405 1984 2402 1996 2405 2002 2417 1999 2429 1997 2441 1994 2451 1988 2462 1983 2473 1977 2483 1971 2493 1965 2504 1959 2514 1952 2523 1945 2532 1937 2541 1929 2550 1921 2559 1913 2569 1905 2578 1898 2589 1892 2600 1887 2611 1883 2622 1879 2625 1869 2625 1857 2624 1845 2623 1833 2675 1810 2678 1823 2681 1835 2677 1848 2673 1860 2676 1871 2685 1881 2697 1883 2710 1884 2721 1888 2731 1897 2740 1906 2749 1916 2757 1926 2766 1936 2768 1949 2769 1962 2779 1968 2792 1971 2803 1972 2811 1961 2818 1950 2829 1951 2842 1956 2848 1967 2858 1968 2871 1966 2880 1960 2881 1947 2873 1936 2873 1924 2876 1911 2871 1900 2864 1889 2860 1877 2857 1864 2853 1852 2846 1841 2839 1830 2831 1819 2822 1810 2813 1801 2804 1791 2797 1780 2790 1769 2781 1759 2772 1750 2761 1743 2749 1738 2736 1740 2727 1668 2736 1661 2745 1653 2754 1646 2764 1640 2774 1634 2778 1624 2782 1613 2786 1602 2788 1590 2790 1579 2792 1568 2793 1556 2795 1545 2797 1533 2798 1522 2799 1510 2800 1499 2802 1487 2803 1476 2805 1464 2807 1453 2807 1441 2807 1430 2807 1418 2798 1422 2787 1426 2777 1432 2766 1435 2756 1441 2746 1447 2737 1454 2727 1461 2719 1469 2711 1477 2702 1485 2694 1492 2686 1501 2678 1510 2671 1518 2662 1526 2653 1533 2644 1540 2636 1549 2631 1559 2629 1570 2633 1581 2641 1590 2644 1600 2643 1612 2585 1621 2581 1609 2577 1597 2580 1585 2583 1572 2576 1561 2566 1556 2553 1553 2542 1549 2531 1541 2521 1534 2510 1527 2500 1519 2490 1511 2480 1504 2469 1497 2459 1490 2460 1478 2448 1475 2442 1486 2430 1491 2419 1497 2407 1502 2395 1506 2384 1513 2375 1522 2370 1532 2369 1545 2368 1557 2366 1570 2359 1580 2353 1591 2352 1603 2359 1613 2370 1620 2381 1626 2392 1632 2403 1639 2414 1646 2423 1655 2432 1664 2436 1676 2442 1686 2454 1690 2466 1693 2479 1695 2491 1697 2504 1699 2516 1701 2529 1702
112  2581 1790 2572 1798 2563 1806 2555 1813 2546 1821 2539 1831 2533 1841 2526 1851 2520 1860 2513 1870 2506 1880 2499 1889 2494 1899 2488 1910 2483 1921 2478 1931 2473 1942 2464 1949 2461 1960 2462 1972 2462 1984 2461 1995 2460 2007 2459 2019 2462 2030 2472 2031 2483 2026 2493 2021 2504 2016 2515 2011 2525 2005 2535 1999 2545 1993 2554 1986 2564 1979 2573 1972 2582 1964 2592 1957 2601 1950 2610 1942 2619 1935 2629 1929 2639 1923 2649 1916 2658 1909 2667 1902 2671 1892 2670 1880 2669 1869 2668 1857 2729 1821 2729 1834 2730 1847 2730 1860 2728 1873 2726 1886 2734 1896 2742 1906 2753 1909 2766 1906 2777 1912 2786 1922 2794 1932 2802 1942 2811 1952 2817 1963 2822 1976 2827 1986 2840 1988 2853 1990 2861 1980 2869 1971 2882 1973 2895 1975 2900 1984 2908 1991 2918 1983 2929 1990 2930 1977 2930 1964 2925 1952 2923 1939 2921 1926 2919 1914 2915 1901 2909 1890 2905 1878 2903 1865 2895 1855 2886 1845 2878 1835 2870 1825 2861 1815 2853 1805 2844 1795 2835 1786 2825 1778 2814 1770 2802 1766 2790 1761 2775 1692 2784 1685 2793 1678 2802 1671 2811 1664 2822 1661 2827 1652 2830 1641 2832 1629 2834 1618 2835 1607 2836 1595 2837 1584 2838 1572 2839 1561 2841 1550 2843 1538 2845 1527 2846 1516 2848 1504 2849 1493 2851 1481 2852 1470 2854 1459 2852 1448 2845 1443 2835 1448 2825 1454 2814 1458 2803 1459 2794 1466 2785 1473 2776 1480 2767 1488 2758 1495 2750 1503 2742 1511 2735 1521 2728 1530 2721 1539 2714 1548 2708 1557 2701 1566 2693 1575 2686 1584 2687 1595 2689 1607 2690 1618 2692 1630 2693 1641 2631 1647 2625 1637 2618 1626 2619 1614 2623 1603 2626 1594 2618 1585 2606 1586 2594 1582 2584 1575 2575 1567 2565 1559 2555 1552 2545 1544 2535 1537 2525 1531 2514 1525 2503 1519 2491 1516 2480 1520 2469 1525 2457 1527 2445 1530 2435 1536 2426 1544 2419 1554 2419 1566 2420 1579 2418 1591 2413 1601 2405 1611 2403 1623 2405 1634 2413 1643 2422 1652 2433 1658 2444 1664 2454 1670 2464 1677 2474 1685 2483 1693 2489 1704 2497 1713 2508 1718 2520 1722 2532 1721 2544 1720 2557 1721 2569 1723 2581 1724
113  2509 1750 2501 1759 2494 1768 2487 1777 2483 1788 2479 1799 2472 1808 2465 1817 2458 1827 2451 1836 2444 1845 2436 1854 2428 1862 2420 1871 2411 1878 2402 1885 2392 1892 2383 1899 2374 1906 2367 1916 2361 1926 2354 1935 2348 1945 2349 1954 2357 1963 2365 1971 2375 1977 2385 1982 2396 1984 2407 1981 2415 1972 2423 1963 2432 1957 2442 1950 2452 1944 2461 1937 2471 1931 2480 1923 2489 1916 2498 1909 2507 1902 2516 1894 2525 1887 2534 1879 2542 1871 2550 1863 2558 1854 2565 1845 2572 1835 2579 1826 2621 1828 2630 1835 2639 1842 2649 1847 2659 1851 2670 1856 2680 1862 2689 1868 2699 1873 2708 1881 2717 1888 2725 1895 2733 1903 2740 1912 2747 1922 2754 1931 2760 1940 2766 1950 2772 1959 2781 1967 2790 1974 2800 1978 2811 1981 2819 1976 2826 1967 2833 1958 2836 1947 2838 1936 2840 1925 2839 1913 2835 1904 2827 1896 2823 1885 2820 1875 2816 1864 2814 1853 2812 1842 2805 1832 2799 1823 2794 1813 2789 1802 2781 1795 2771 1791 2760 1786 2750 1782 2739 1777 2729 1773 2719 1768 2709 1762 2699 1756 2710 1688 2722 1684 2734 1680 2746 1677 2758 1674 2770 1672 2782 1668 2791 1659 2800 1651 2809 1643 2819 1634 2828 1626 2837 1618 2847 1609 2856 1601 2866 1593 2875 1585 2881 1574 2888 1564 2893 1552 2895 1540 2896 1528 2893 1516 2890 1504 2886 1492 2879 1482 2871 1472 2860 1467 2849 1463 2837 1459 2825 1461 2817 1471 2809 1480 2801 1489 2793 1499 2785 1509 2777 1519 2770 1529 2762 1538 2753 1547 2744 1556 2734 1563 2723 1569 2712 1574 2701 1580 2690 1587 2680 1593 2669 1600 2660 1608 2650 1616 2581 1614 2575 1606 2568 1598 2562 1591 2555 1583 2549 1575 2542 1568 2535 1561 2526 1555 2518 1550 2510 1544 2501 1538 2493 1534 2483 1532 2473 1530 2465 1524 2457 1517 2452 1509 2447 1500 2442 1491 2433 1488 2424 1492 2414 1496 2407 1503 2399 1509 2393 1517 2388 1526 2384 1535 2385 1544 2388 1554 2391 1564 2389 1574 2387 1584 2385 1593 2385 1603 2391 1611 2400 1616 2408 1621 2416 1627 2424 1634 2432 1640 2440 1646 2448 1652 2457 1657 2465 1663 2474 1668 2483 1673 2490 1679 2498 1686 2506 1692
114  2548 1677 2540 1685 2532 1693 2524 1702 2518 1711 2512 1720 2505 1729 2497 1737 2489 1745 2480 1753 2472 1761 2464 1769 2456 1776 2446 1781 2436 1787 2428 1794 2421 1803 2412 1810 2403 1815 2396 1824 2389 1833 2382 1842 2375 1851 2370 1860 2376 1869 2383 1878 2391 1886 2400 1892 2411 1895 2422 1894 2431 1887 2440 1881 2450 1874 2459 1868 2469 1863 2479 1857 2489 1852 2498 1845 2507 1839 2517 1832 2526 1825 2535 1819 2545 1813 2554 1807 2564 1800 2573 1794 2582 1787 2591 1780 2599 1772 2607 1764 2652 1768 2661 1775 2670 1783 2679 1790 2688 1796 2698 1803 2708 1809 2717 1816 2725 1824 2734 1832 2743 1839 2750 1848 2757 1858 2763 1867 2769 1877 2775 1888 2780 1898 2786 1908 2792 1917 2799 1927 2807 1935 2816 1943 2826 1947 2836 1946 2843 1937 2849 1927 2853 1916 2855 1905 2858 1894 2860 1882 2858 1871 2850 1864 2845 1854 2841 1843 2839 1832 2839 1820 2837 1809 2833 1798 2829 1787 2824 1777 2819 1766 2813 1757 2805 1749 2795 1742 2785 1737 2774 1737 2765 1729 2756 1722 2747 1714 2739 1706 2752 1643 2764 1641 2776 1640 2787 1636 2799 1632 2811 1629 2822 1628 2831 1620 2842 1614 2853 1607 2863 1600 2873 1594 2883 1587 2893 1580 2903 1573 2914 1567 2924 1560 2933 1552 2939 1542 2945 1531 2950 1520 2953 1508 2952 1496 2948 1485 2944 1473 2936 1464 2928 1455 2920 1446 2911 1437 2900 1432 2890 1434 2880 1442 2870 1449 2861 1458 2852 1466 2843 1474 2834 1483 2826 1491 2817 1499 2807 1508 2798 1516 2789 1524 2778 1528 2766 1532 2755 1536 2743 1539 2731 1543 2720 1547 2710 1554 2700 1561 2638 1553 2631 1544 2625 1536 2618 1527 2612 1519 2606 1510 2599 1501 2593 1493 2586 1484 2578 1477 2570 1470 2561 1464 2553 1457 2544 1451 2535 1446 2525 1440 2517 1434 2512 1424 2508 1414 2503 1405 2495 1399 2485 1401 2475 1405 2465 1410 2456 1416 2448 1422 2444 1432 2440 1442 2437 1452 2438 1463 2438 1474 2435 1484 2430 1494 2432 1503 2440 1510 2447 1518 2454 1526 2461 1533 2469 1541 2477 1549 2484 1556 2493 1563 2501 1570 2510 1576 2519 1582 2526 1590 2530 1600 2536 1609 2544 1616 2552 1623
115  2543 1709 2531 1711 2519 1712 2507 1714 2497 1721 2488 1728 2480 1736 2475 1748 2470 1759 2466 1770 2461 1781 2461 1793 2458 1805 2454 1816 2450 1827 2446 1839 2442 1850 2439 1862 2435 1873 2433 1885 2432 1897 2432 1909 2433 1921 2436 1933 2444 1942 2452 1951 2461 1959 2471 1966 2482 1971 2492 1971 2499 1961 2505 1951 2510 1940 2515 1929 2520 1918 2524 1906 2528 1895 2532 1884 2539 1873 2545 1863 2553 1854 2562 1846 2571 1838 2580 1830 2589 1822 2597 1813 2606 1805 2615 1796 2622 1787 2629 1777 2697 1759 2709 1760 2721 1761 2732 1763 2744 1765 2756 1767 2767 1769 2779 1771 2791 1773 2802 1775 2814 1777 2826 1780 2837 1782 2849 1784 2860 1787 2872 1789 2884 1792 2895 1794 2907 1797 2918 1800 2929 1803 2941 1806 2951 1803 2960 1794 2966 1785 2971 1774 2969 1762 2964 1752 2957 1743 2955 1731 2949 1722 2939 1716 2928 1710 2918 1705 2907 1699 2897 1694 2887 1688 2876 1683 2865 1678 2854 1674 2843 1671 2831 1668 2820 1665 2808 1663 2796 1660 2785 1657 2773 1655 2762 1654 2750 1652 2738 1651 2725 1610 2730 1600 2735 1590 2740 1580 2746 1571 2752 1561 2758 1552 2764 1543 2769 1533 2773 1523 2777 1512 2780 1502 2783 1491 2785 1480 2787 1469 2788 1458 2787 1447 2787 1436 2788 1425 2789 1414 2791 1403 2791 1392 2792 1381 2795 1370 2788 1363 2779 1356 2770 1353 2759 1354 2753 1364 2748 1373 2739 1381 2731 1388 2727 1398 2726 1409 2724 1420 2717 1428 2710 1437 2705 1446 2700 1456 2695 1466 2690 1476 2686 1486 2681 1496 2675 1506 2669 1515 2664 1525 2659 1535 2653 1544 2648 1554 2643 1564 2580 1577 2569 1574 2558 1571 2547 1568 2536 1566 2524 1564 2513 1561 2503 1556 2493 1551 2482 1547 2472 1542 2462 1537 2451 1532 2441 1527 2431 1522 2421 1517 2410 1512 2400 1507 2390 1501 2383 1492 2374 1488 2363 1492 2360 1500 2362 1511 2368 1521 2375 1529 2380 1539 2380 1551 2379 1562 2374 1572 2369 1582 2363 1592 2370 1600 2379 1607 2391 1608 2402 1610 2411 1607 2419 1609 2428 1617 2437 1624 2446 1631 2455 1638 2464 1645 2473 1652 2482 1658 2494 1660 2505 1661 2516 1662 2528 1660 2539 1659
116  2500 1717 2488 1719 2477 1718 2465 1714 2454 1711 2443 1716 2435 1723 2429 1734 2424 1745 2419 1756 2414 1767 2409 1777 2403 1788 2398 1799 2393 1810 2388 1821 2383 1832 2378 1843 2374 1854 2372 1866 2370 1878 2369 1890 2369 1902 2372 1913 2377 1924 2385 1933 2394 1941 2403 1949 2413 1956 2423 1954 2432 1946 2440 1937 2445 1926 2450 1915 2455 1904 2460 1893 2465 1883 2470 1872 2476 1861 2482 1851 2492 1844 2502 1837 2511 1830 2521 1822 2530 1815 2540 1808 2550 1802 2561 1796 2569 1788 2576 1778 2655 1762 2666 1766 2677 1770 2688 1773 2700 1774 2711 1775 2722 1778 2733 1782 2744 1786 2755 1790 2766 1794 2777 1799 2787 1803 2798 1808 2809 1809 2820 1810 2831 1814 2843 1817 2854 1819 2865 1822 2876 1826 2885 1834 2895 1830 2904 1823 2913 1816 2915 1804 2916 1793 2913 1782 2906 1773 2903 1762 2899 1753 2889 1746 2880 1739 2871 1732 2862 1725 2853 1717 2843 1710 2834 1704 2823 1698 2813 1693 2802 1688 2792 1684 2781 1680 2770 1676 2759 1672 2748 1669 2736 1666 2725 1663 2714 1661 2702 1660 2686 1615 2693 1607 2701 1598 2708 1590 2714 1580 2720 1571 2726 1562 2732 1552 2738 1542 2742 1532 2747 1522 2751 1512 2757 1502 2762 1492 2765 1481 2767 1470 2768 1459 2769 1448 2770 1437 2772 1426 2774 1415 2776 1404 2777 1393 2778 1382 2774 1371 2766 1364 2755 1366 2745 1367 2737 1374 2729 1382 2720 1389 2713 1397 2709 1408 2706 1418 2700 1428 2694 1437 2687 1446 2681 1456 2675 1465 2669 1474 2663 1484 2658 1494 2652 1503 2646 1512 2638 1520 2630 1528 2622 1537 2617 1546 2609 1554 2601 1562 2548 1574 2539 1567 2529 1560 2518 1556 2507 1553 2495 1551 2484 1548 2473 1545 2462 1539 2452 1533 2442 1527 2433 1520 2423 1513 2414 1506 2404 1500 2393 1497 2382 1493 2373 1485 2365 1477 2359 1467 2351 1459 2339 1459 2333 1468 2335 1480 2339 1490 2349 1497 2351 1509 2351 1520 2347 1531 2343 1542 2337 1552 2330 1561 2331 1573 2340 1578 2351 1583 2362 1586 2372 1584 2381 1583 2390 1591 2397 1600 2405 1609 2414 1617 2422 1626 2430 1633 2439 1641 2450 1646 2461 1649 2473 1651 2484 1650 2496 1650
117  2538 1667 2525 1666 2513 1665 2500 1664 2488 1667 2476 1673 2465 1678 2453 1684 2442 1689 2430 1694 2419 1700 2407 1706 2395 1708 2383 1711 2373 1718 2361 1721 2348 1720 2335 1719 2323 1720 2312 1726 2306 1737 2301 1749 2297 1761 2291 1773 2287 1784 2290 1797 2297 1806 2308 1812 2318 1821 2327 1830 2338 1836 2350 1840 2362 1844 2374 1845 2387 1844 2399 1841 2412 1837 2424 1834 2436 1831 2449 1827 2461 1824 2473 1820 2485 1815 2497 1811 2509 1807 2521 1802 2533 1798 2546 1797 2558 1795 2571 1794 2599 1812 2606 1823 2613 1833 2618 1845 2623 1856 2629 1867 2635 1879 2641 1890 2646 1901 2651 1913 2655 1925 2660 1936 2664 1948 2669 1960 2674 1972 2679 1983 2686 1994 2693 2004 2699 2015 2706 2025 2719 2028 2731 2031 2743 2035 2755 2039 2767 2041 2779 2038 2791 2036 2799 2031 2798 2018 2798 2006 2796 1993 2793 1981 2790 1969 2786 1957 2782 1945 2778 1933 2774 1921 2769 1909 2763 1898 2758 1887 2752 1875 2747 1864 2743 1852 2739 1840 2735 1828 2731 1816 2728 1804 2724 1792 2718 1780 2713 1769 2729 1741 2741 1740 2752 1738 2764 1737 2775 1736 2787 1735 2798 1737 2808 1733 2817 1726 2826 1718 2836 1713 2847 1712 2859 1710 2871 1709 2882 1708 2894 1706 2905 1705 2917 1703 2927 1699 2936 1691 2943 1682 2951 1673 2957 1663 2962 1653 2956 1644 2948 1635 2954 1625 2949 1616 2940 1608 2931 1601 2922 1593 2911 1589 2900 1589 2888 1590 2877 1591 2865 1593 2854 1594 2842 1597 2831 1600 2820 1603 2808 1606 2797 1609 2786 1611 2774 1614 2763 1616 2752 1619 2740 1623 2729 1626 2718 1630 2707 1633 2669 1604 2665 1592 2661 1580 2658 1568 2654 1557 2652 1544 2650 1532 2648 1520 2645 1508 2643 1496 2640 1483 2638 1471 2636 1459 2633 1447 2629 1435 2625 1423 2619 1412 2614 1401 2607 1391 2599 1381 2591 1372 2581 1364 2571 1357 2560 1352 2548 1356 2538 1360 2534 1372 2531 1384 2529 1396 2528 1409 2527 1421 2526 1434 2526 1446 2526 1458 2526 1471 2527 1483 2528 1496 2529 1508 2530 1520 2532 1533 2534 1545 2536 1557 2536 1569 2532 1581 2529 1593 2530 1603 2541 1608 2552 1614 2557 1624 2560 1636
118  2476 1744 2464 1747 2451 1749 2439 1752 2427 1756 2415 1760 2404 1766 2393 1772 2381 1778 2370 1783 2359 1789 2350 1798 2339 1799 2327 1801 2319 1811 2308 1813 2295 1812 2282 1812 2270 1813 2258 1818 2250 1826 2247 1839 2244 1851 2241 1863 2237 1875 2239 1887 2244 1898 2254 1904 2265 1911 2274 1920 2285 1927 2296 1931 2309 1933 2321 1935 2334 1933 2346 1931 2358 1928 2371 1924 2383 1920 2395 1917 2407 1913 2419 1909 2431 1905 2443 1901 2453 1894 2463 1887 2476 1885 2488 1882 2501 1880 2513 1877 2550 1903 2558 1913 2564 1924 2568 1936 2575 1946 2581 1957 2588 1968 2594 1979 2598 1991 2603 2003 2609 2014 2615 2025 2621 2036 2625 2048 2629 2060 2633 2072 2639 2083 2647 2093 2656 2102 2666 2110 2678 2113 2690 2116 2702 2120 2714 2123 2727 2123 2739 2121 2752 2119 2754 2109 2752 2096 2751 2084 2748 2072 2743 2060 2739 2048 2735 2036 2732 2024 2728 2012 2724 2000 2718 1988 2713 1977 2708 1965 2702 1954 2695 1943 2689 1932 2684 1921 2680 1909 2677 1897 2673 1884 2669 1873 2663 1862 2656 1851 2668 1819 2680 1821 2691 1820 2703 1818 2714 1816 2726 1816 2737 1816 2748 1815 2757 1807 2765 1799 2774 1793 2786 1791 2798 1790 2809 1789 2821 1787 2833 1786 2844 1782 2855 1779 2866 1776 2873 1767 2880 1757 2886 1748 2892 1738 2897 1728 2888 1721 2884 1712 2887 1701 2882 1691 2873 1683 2864 1675 2855 1668 2844 1666 2832 1665 2821 1665 2809 1667 2798 1670 2787 1674 2775 1676 2764 1678 2752 1679 2741 1683 2731 1689 2720 1693 2709 1695 2697 1697 2686 1698 2675 1703 2664 1707 2654 1713 2644 1719 2611 1690 2607 1678 2604 1666 2599 1654 2595 1642 2590 1631 2588 1618 2585 1606 2582 1594 2578 1582 2575 1569 2573 1557 2571 1544 2567 1532 2563 1521 2558 1509 2552 1498 2545 1487 2538 1477 2530 1467 2522 1457 2513 1449 2503 1442 2492 1436 2480 1434 2468 1440 2461 1449 2460 1461 2458 1474 2456 1486 2455 1499 2454 1511 2455 1524 2456 1536 2457 1549 2458 1562 2459 1574 2461 1587 2463 1599 2465 1612 2468 1624 2471 1636 2473 1649 2469 1661 2467 1673 2470 1685 2479 1693 2488 1701 2499 1709 2509 1716
119  2558 1778 2549 1785 2544 1796 2538 1806 2532 1817 2526 1827 2520 1837 2510 1843 2501 1850 2491 1856 2480 1862 2470 1868 2460 1873 2449 1878 2438 1883 2427 1888 2418 1895 2409 1902 2401 1911 2398 1922 2394 1933 2385 1940 2381 1950 2383 1961 2390 1970 2398 1979 2406 1987 2417 1983 2428 1979 2440 1977 2451 1978 2463 1978 2475 1975 2485 1971 2495 1965 2505 1958 2515 1952 2526 1946 2536 1940 2546 1934 2556 1928 2566 1922 2574 1913 2581 1904 2588 1895 2595 1885 2602 1875 2609 1866 2616 1856 2623 1847 2686 1848 2689 1859 2692 1870 2694 1881 2700 1891 2705 1901 2711 1910 2719 1919 2727 1926 2736 1933 2745 1941 2754 1948 2763 1954 2772 1960 2782 1967 2791 1973 2801 1978 2812 1983 2822 1987 2832 1992 2843 1996 2853 2001 2863 2006 2873 2004 2880 1995 2887 1986 2893 1977 2892 1965 2897 1955 2902 1945 2903 1934 2901 1923 2890 1918 2880 1914 2870 1909 2859 1904 2850 1898 2841 1891 2832 1885 2823 1878 2814 1870 2806 1863 2799 1853 2793 1844 2787 1834 2783 1824 2780 1813 2775 1803 2768 1794 2761 1785 2765 1737 2772 1728 2778 1718 2785 1709 2791 1699 2798 1690 2805 1680 2812 1671 2820 1662 2827 1654 2837 1647 2846 1641 2856 1634 2865 1627 2874 1620 2883 1613 2892 1605 2901 1598 2909 1590 2917 1581 2925 1573 2928 1562 2926 1551 2920 1542 2921 1530 2915 1524 2903 1521 2892 1518 2884 1511 2873 1507 2862 1509 2852 1514 2842 1520 2832 1527 2823 1533 2813 1540 2804 1547 2797 1556 2790 1565 2783 1574 2776 1584 2768 1593 2761 1601 2753 1609 2744 1618 2736 1626 2728 1634 2720 1642 2712 1651 2704 1659 2656 1647 2651 1637 2645 1627 2640 1618 2634 1608 2627 1599 2621 1590 2614 1581 2607 1572 2601 1562 2596 1553 2590 1543 2585 1533 2579 1523 2572 1515 2565 1506 2558 1497 2549 1490 2539 1484 2530 1478 2520 1472 2511 1466 2501 1460 2491 1459 2479 1459 2469 1462 2461 1469 2462 1480 2463 1491 2465 1502 2468 1513 2472 1524 2476 1534 2481 1544 2486 1555 2491 1565 2496 1575 2502 1584 2508 1593 2514 1603 2520 1612 2527 1621 2534 1630 2540 1639 2545 1650 2549 1660 2553 1671 2559 1680 2565 1690 2571 1699
120  2495 1792 2489 1802 2483 1812 2477 1823 2470 1833 2463 1842 2456 1851 2448 1860 2439 1868 2430 1876 2419 1881 2408 1886 2397 1891 2387 1896 2376 1901 2365 1906 2355 1912 2345 1918 2335 1926 2331 1937 2328 1948 2318 1955 2315 1965 2315 1976 2323 1986 2330 1995 2339 2001 2350 1999 2362 1996 2373 1995 2385 1997 2397 1996 2408 1993 2419 1988 2430 1984 2441 1979 2451 1973 2461 1967 2472 1961 2482 1954 2492 1948 2502 1942 2511 1934 2519 1925 2527 1916 2534 1907 2540 1897 2546 1886 2553 1877 2560 1867 2598 1873 2601 1884 2603 1896 2611 1901 2623 1903 2630 1911 2635 1921 2641 1931 2648 1940 2656 1948 2665 1957 2674 1964 2683 1972 2692 1979 2701 1986 2710 1994 2719 2001 2730 2006 2740 2010 2751 2015 2762 2019 2773 2024 2784 2028 2795 2032 2805 2030 2813 2022 2820 2013 2823 2002 2826 1991 2829 1979 2832 1968 2834 1957 2823 1952 2813 1947 2802 1942 2792 1937 2783 1929 2774 1921 2765 1914 2756 1906 2747 1899 2740 1890 2735 1880 2730 1869 2725 1859 2720 1848 2715 1838 2712 1826 2708 1815 2705 1804 2707 1755 2714 1746 2722 1738 2731 1731 2737 1721 2744 1711 2750 1702 2757 1692 2764 1684 2774 1677 2783 1671 2793 1664 2802 1658 2812 1651 2821 1644 2829 1635 2836 1627 2847 1623 2854 1614 2862 1606 2869 1597 2873 1586 2874 1575 2868 1566 2870 1554 2866 1544 2854 1543 2843 1542 2832 1540 2823 1533 2812 1534 2801 1539 2791 1544 2781 1550 2771 1556 2761 1563 2752 1569 2743 1577 2735 1584 2726 1592 2719 1601 2712 1611 2705 1620 2698 1628 2689 1637 2681 1645 2673 1653 2665 1661 2656 1669 2648 1677 2594 1667 2589 1657 2585 1647 2580 1638 2574 1629 2568 1620 2561 1611 2554 1603 2547 1595 2541 1585 2536 1576 2530 1567 2524 1558 2519 1549 2513 1539 2507 1530 2501 1521 2493 1514 2485 1507 2476 1501 2467 1495 2458 1490 2448 1484 2438 1483 2427 1481 2418 1487 2409 1493 2407 1504 2407 1514 2406 1525 2408 1536 2410 1546 2414 1556 2419 1566 2425 1575 2430 1584 2434 1594 2440 1604 2446 1612 2452 1621 2458 1630 2464 1639 2470 1648 2476 1657 2481 1667 2487 1676 2491 1686 2495 1696 2503 1704 2511 1711
121  2563 1726 2558 1737 2553 1749 2548 1760 2545 1772 2542 1784 2537 1795 2531 1806 2526 1818 2518 1827 2509 1836 2501 1846 2493 1855 2484 1864 2475 1872 2467 1881 2458 1890 2449 1899 2441 1908 2434 1919 2428 1929 2422 1940 2416 1951 2426 1958 2437 1964 2449 1965 2461 1964 2473 1963 2486 1960 2498 1958 2509 1952 2520 1947 2531 1941 2542 1936 2553 1929 2564 1923 2574 1917 2585 1911 2596 1904 2607 1898 2617 1892 2626 1884 2631 1872 2636 1861 2637 1849 2634 1837 2636 1825 2640 1813 2644 1802 2648 1790 2706 1782 2712 1793 2717 1804 2723 1814 2721 1826 2717 1837 2714 1849 2718 1858 2727 1866 2736 1874 2742 1884 2752 1892 2762 1898 2772 1904 2783 1910 2795 1914 2806 1919 2817 1923 2828 1929 2838 1935 2849 1942 2859 1947 2871 1945 2883 1943 2895 1938 2907 1938 2917 1935 2925 1925 2927 1914 2923 1903 2918 1892 2911 1882 2903 1873 2895 1864 2885 1856 2876 1849 2866 1841 2857 1833 2848 1825 2839 1817 2830 1808 2824 1798 2817 1788 2811 1777 2806 1766 2802 1755 2797 1744 2791 1733 2785 1722 2779 1712 2784 1663 2791 1653 2798 1642 2804 1632 2812 1622 2821 1613 2829 1603 2838 1595 2847 1586 2856 1578 2865 1569 2874 1560 2883 1551 2891 1543 2900 1533 2908 1524 2916 1515 2925 1505 2933 1496 2942 1487 2951 1478 2949 1467 2946 1455 2943 1443 2936 1433 2926 1426 2916 1418 2905 1413 2893 1412 2882 1418 2871 1425 2861 1432 2851 1439 2841 1447 2832 1455 2823 1464 2814 1472 2806 1482 2798 1492 2791 1502 2783 1511 2775 1521 2767 1530 2758 1539 2749 1548 2739 1555 2728 1560 2718 1568 2709 1577 2701 1586 2625 1594 2615 1586 2605 1577 2594 1571 2584 1562 2575 1554 2565 1545 2555 1536 2546 1528 2536 1520 2526 1511 2516 1503 2506 1495 2496 1486 2486 1478 2477 1469 2467 1462 2454 1463 2442 1459 2430 1455 2417 1456 2405 1460 2393 1465 2382 1472 2371 1479 2365 1490 2360 1502 2359 1515 2365 1526 2368 1539 2367 1552 2371 1562 2383 1567 2396 1565 2409 1567 2419 1575 2429 1583 2441 1589 2453 1593 2465 1599 2476 1605 2487 1612 2498 1618 2509 1625 2520 1632 2528 1642 2535 1653 2544 1662 2553 1671 2563 1680
122  2477 1726 2473 1738 2470 1751 2468 1763 2466 1776 2462 1788 2456 1800 2451 1811 2443 1821 2434 1831 2425 1840 2417 1850 2409 1860 2401 1870 2392 1879 2382 1887 2373 1896 2364 1906 2356 1915 2348 1926 2341 1937 2334 1947 2341 1957 2352 1963 2364 1967 2376 1966 2389 1964 2401 1961 2414 1958 2426 1955 2438 1950 2450 1945 2459 1937 2470 1929 2481 1923 2492 1917 2501 1909 2512 1902 2524 1896 2535 1890 2546 1883 2552 1872 2562 1863 2571 1855 2561 1847 2554 1838 2557 1825 2560 1813 2563 1800 2566 1788 2624 1781 2630 1791 2636 1802 2639 1813 2638 1824 2634 1835 2628 1846 2635 1854 2644 1862 2652 1870 2657 1880 2666 1887 2676 1894 2686 1900 2696 1907 2708 1910 2719 1914 2730 1919 2740 1924 2751 1930 2762 1935 2772 1940 2784 1942 2796 1941 2807 1936 2818 1935 2829 1935 2837 1926 2841 1915 2841 1903 2838 1891 2831 1882 2824 1872 2815 1865 2805 1857 2796 1850 2787 1842 2778 1835 2769 1827 2760 1819 2752 1810 2745 1800 2738 1790 2732 1780 2726 1770 2721 1759 2716 1748 2711 1737 2705 1727 2700 1716 2699 1658 2706 1648 2713 1638 2721 1629 2730 1620 2739 1611 2748 1603 2757 1594 2766 1586 2775 1577 2784 1569 2793 1560 2802 1552 2810 1543 2818 1533 2826 1524 2834 1514 2842 1505 2850 1496 2859 1487 2867 1478 2863 1466 2859 1454 2855 1443 2850 1432 2840 1424 2831 1417 2819 1414 2807 1414 2796 1420 2785 1425 2774 1431 2765 1439 2755 1447 2746 1456 2737 1464 2728 1473 2720 1482 2714 1493 2707 1503 2699 1512 2690 1521 2682 1530 2673 1539 2664 1548 2654 1554 2643 1560 2633 1566 2625 1576 2618 1586 2541 1594 2531 1585 2522 1577 2510 1571 2499 1564 2489 1556 2480 1547 2470 1538 2461 1529 2452 1520 2442 1512 2433 1503 2423 1495 2413 1486 2403 1478 2394 1469 2382 1465 2369 1464 2357 1460 2345 1458 2332 1459 2320 1462 2309 1469 2297 1475 2288 1483 2281 1494 2274 1505 2278 1516 2284 1528 2288 1540 2287 1553 2288 1563 2300 1569 2313 1568 2325 1570 2336 1577 2346 1584 2358 1591 2369 1597 2381 1603 2392 1609 2403 1615 2414 1622 2426 1628 2435 1637 2444 1646 2453 1656 2463 1664 2473 1672 2483 1680
123  2433 1740 2422 1738 2411 1736 2400 1734 2389 1732 2378 1731 2367 1732 2356 1732 2346 1738 2337 1744 2327 1750 2318 1756 2309 1763 2301 1771 2293 1778 2284 1785 2276 1793 2267 1800 2258 1807 2251 1815 2245 1825 2238 1834 2232 1843 2227 1853 2226 1864 2233 1870 2244 1874 2254 1878 2265 1880 2276 1881 2287 1883 2299 1884 2310 1882 2321 1880 2332 1879 2343 1877 2354 1875 2365 1872 2376 1870 2386 1867 2397 1865 2408 1862 2419 1859 2430 1856 2440 1853 2452 1852 2463 1851 2467 1841 2471 1830 2475 1820 2516 1837 2516 1847 2517 1857 2517 1867 2518 1877 2513 1886 2513 1895 2516 1904 2519 1914 2522 1924 2525 1933 2529 1943 2533 1952 2537 1961 2540 1971 2544 1980 2549 1989 2554 1998 2558 2007 2564 2015 2570 2023 2576 2031 2583 2038 2593 2039 2603 2040 2613 2038 2622 2034 2631 2029 2634 2020 2637 2010 2638 2000 2639 1990 2640 1980 2638 1970 2637 1960 2636 1950 2634 1940 2633 1930 2632 1920 2630 1910 2629 1900 2628 1890 2627 1880 2626 1870 2624 1860 2622 1850 2618 1841 2611 1833 2605 1825 2599 1817 2639 1775 2651 1773 2663 1771 2676 1770 2688 1769 2700 1768 2711 1762 2720 1755 2727 1744 2736 1736 2747 1730 2758 1726 2770 1722 2781 1717 2792 1711 2802 1705 2811 1696 2820 1687 2829 1678 2837 1669 2846 1660 2853 1650 2859 1640 2852 1629 2849 1618 2838 1612 2827 1606 2815 1607 2802 1608 2790 1609 2778 1609 2765 1609 2753 1609 2741 1611 2729 1614 2717 1616 2705 1620 2694 1625 2682 1627 2670 1624 2659 1620 2647 1616 2635 1611 2625 1608 2624 1620 2626 1633 2627 1645 2628 1657 2621 1667 2612 1675 2560 1653 2559 1642 2559 1630 2558 1619 2560 1608 2559 1598 2552 1589 2547 1579 2542 1568 2539 1557 2537 1546 2535 1535 2531 1524 2527 1514 2524 1503 2521 1492 2519 1481 2517 1469 2514 1459 2506 1451 2496 1447 2489 1438 2483 1428 2475 1425 2466 1432 2457 1439 2448 1445 2438 1450 2430 1459 2428 1470 2427 1481 2426 1493 2426 1504 2426 1516 2426 1527 2426 1538 2425 1550 2425 1561 2425 1573 2426 1584 2426 1595 2427 1607 2428 1618 2424 1628 2424 1639 2429 1649 2437 1657 2445 1665 2454 1672 2463 1679
124  2411 1754 2400 1751 2389 1748 2379 1743 2372 1735 2361 1730 2350 1731 2339 1734 2330 1740 2321 1747 2311 1753 2301 1759 2291 1765 2282 1771 2272 1778 2263 1784 2254 1791 2245 1798 2236 1805 2227 1812 2220 1821 2213 1830 2206 1839 2199 1848 2192 1855 2191 1866 2196 1874 2207 1878 2218 1881 2229 1885 2240 1888 2251 1889 2262 1890 2274 1891 2285 1889 2297 1888 2308 1887 2319 1886 2331 1884 2342 1882 2353 1881 2364 1879 2376 1878 2387 1875 2398 1873 2409 1870 2421 1871 2429 1865 2435 1855 2442 1846 2483 1866 2484 1876 2485 1886 2483 1896 2480 1905 2478 1915 2478 1925 2480 1935 2482 1945 2484 1954 2487 1964 2489 1974 2491 1984 2494 1993 2497 2003 2500 2013 2502 2022 2507 2031 2512 2040 2517 2048 2523 2057 2527 2066 2532 2074 2542 2076 2552 2077 2562 2077 2572 2074 2581 2071 2586 2063 2589 2054 2591 2044 2593 2034 2595 2024 2596 2014 2596 2004 2597 1994 2596 1984 2595 1974 2595 1964 2594 1954 2593 1944 2592 1934 2591 1924 2591 1914 2590 1904 2590 1894 2587 1885 2582 1877 2578 1868 2575 1858 2611 1813 2623 1812 2635 1811 2648 1810 2660 1809 2671 1806 2683 1802 2694 1797 2702 1788 2712 1781 2723 1777 2735 1772 2746 1767 2757 1763 2769 1759 2780 1754 2791 1748 2801 1742 2810 1733 2819 1725 2828 1717 2837 1708 2842 1697 2838 1686 2834 1675 2825 1668 2813 1666 2801 1664 2789 1661 2777 1658 2765 1657 2752 1657 2740 1657 2728 1658 2716 1659 2704 1660 2692 1663 2680 1666 2668 1669 2656 1666 2645 1660 2635 1654 2625 1647 2614 1646 2612 1658 2611 1671 2610 1683 2609 1694 2601 1703 2592 1712 2546 1681 2544 1669 2542 1658 2546 1648 2554 1639 2552 1630 2545 1621 2538 1612 2535 1600 2533 1589 2530 1577 2527 1566 2525 1554 2523 1543 2519 1531 2516 1520 2516 1508 2517 1497 2517 1485 2513 1474 2502 1469 2494 1461 2487 1451 2479 1446 2468 1450 2458 1455 2447 1461 2438 1468 2432 1478 2429 1489 2427 1501 2426 1512 2424 1524 2423 1536 2421 1547 2419 1559 2417 1571 2416 1582 2415 1594 2414 1606 2414 1618 2414 1629 2407 1639 2406 1650 2409 1661 2416 1670 2425 1677 2434 1684 2442 1693 2450 1702
125  2501 1747 2488 1746 2476 1746 2469 1756 2468 1768 2466 1780 2462 1792 2457 1804 2453 1816 2447 1827 2442 1839 2437 1850 2432 1861 2426 1873 2419 1883 2410 1892 2402 1901 2395 1912 2388 1922 2385 1934 2383 1947 2385 1959 2388 1971 2390 1984 2394 1995 2406 1998 2418 1997 2430 1993 2430 1981 2442 1979 2455 1979 2465 1973 2474 1965 2482 1955 2489 1945 2497 1935 2505 1926 2514 1917 2523 1908 2533 1900 2543 1892 2554 1886 2565 1881 2566 1870 2564 1857 2562 1845 2562 1832 2563 1820 2564 1807 2566 1795 2621 1792 2626 1803 2632 1814 2637 1825 2636 1837 2635 1849 2637 1861 2647 1866 2658 1870 2670 1872 2682 1873 2694 1877 2705 1882 2716 1887 2727 1893 2738 1898 2749 1903 2760 1907 2772 1912 2783 1916 2795 1917 2807 1920 2818 1924 2830 1928 2842 1926 2851 1918 2854 1908 2852 1896 2849 1884 2846 1872 2839 1863 2830 1855 2821 1846 2812 1838 2804 1829 2795 1821 2785 1813 2776 1805 2767 1797 2758 1789 2749 1780 2741 1771 2734 1762 2727 1752 2720 1741 2714 1731 2708 1720 2701 1711 2690 1707 2678 1704 2675 1656 2687 1653 2696 1646 2701 1635 2707 1625 2713 1614 2718 1604 2724 1593 2730 1582 2736 1572 2742 1561 2749 1551 2755 1541 2761 1531 2768 1520 2774 1510 2780 1500 2785 1489 2790 1478 2793 1466 2795 1454 2796 1442 2798 1430 2798 1419 2792 1409 2783 1401 2773 1408 2763 1415 2753 1421 2742 1426 2731 1432 2721 1438 2711 1445 2701 1452 2692 1460 2682 1467 2673 1475 2665 1484 2658 1493 2646 1497 2635 1502 2625 1508 2615 1515 2606 1523 2600 1533 2601 1544 2605 1556 2610 1567 2610 1579 2609 1591 2545 1595 2541 1584 2537 1573 2532 1562 2524 1553 2516 1545 2506 1538 2496 1531 2486 1524 2477 1517 2467 1510 2458 1503 2449 1495 2440 1487 2429 1483 2419 1477 2408 1471 2398 1465 2387 1461 2377 1455 2369 1446 2358 1444 2349 1451 2337 1453 2325 1455 2319 1465 2317 1476 2324 1485 2333 1494 2341 1502 2352 1507 2359 1515 2363 1526 2362 1538 2369 1548 2376 1558 2383 1567 2390 1576 2398 1585 2406 1594 2414 1603 2421 1613 2427 1623 2433 1633 2439 1644 2444 1654 2451 1664 2458 1674 2469 1675 2481 1676
126  2491 1768 2479 1769 2471 1775 2467 1787 2464 1799 2460 1811 2455 1822 2451 1834 2446 1845 2441 1856 2436 1868 2431 1879 2426 1890 2420 1901 2412 1910 2403 1919 2397 1929 2390 1940 2385 1951 2381 1962 2381 1975 2381 1987 2382 1999 2382 2012 2391 2018 2403 2022 2415 2022 2424 2016 2428 2008 2440 2007 2453 2006 2460 1998 2466 1988 2475 1978 2483 1969 2491 1960 2500 1951 2508 1942 2518 1934 2528 1927 2538 1920 2548 1913 2557 1905 2562 1896 2558 1884 2558 1872 2559 1860 2561 1847 2563 1835 2565 1823 2619 1812 2623 1824 2628 1835 2632 1847 2634 1859 2633 1872 2631 1884 2639 1890 2651 1893 2663 1898 2675 1901 2687 1902 2699 1906 2710 1911 2722 1916 2733 1922 2744 1927 2755 1933 2766 1938 2778 1943 2790 1944 2802 1946 2814 1950 2826 1954 2838 1956 2847 1948 2853 1937 2852 1926 2848 1914 2844 1902 2839 1891 2830 1882 2822 1872 2813 1863 2804 1854 2795 1846 2786 1838 2777 1829 2767 1821 2758 1813 2749 1804 2740 1795 2731 1786 2724 1777 2717 1766 2711 1755 2702 1746 2693 1738 2683 1732 2671 1734 2672 1679 2682 1673 2693 1668 2701 1659 2708 1650 2715 1640 2718 1629 2723 1618 2729 1607 2735 1597 2742 1587 2749 1578 2757 1569 2763 1558 2768 1548 2773 1537 2778 1526 2784 1516 2790 1505 2792 1494 2793 1482 2794 1470 2793 1458 2799 1448 2792 1439 2784 1430 2773 1433 2762 1438 2751 1443 2741 1448 2731 1455 2721 1462 2711 1469 2702 1476 2693 1484 2684 1492 2675 1500 2667 1508 2658 1516 2648 1522 2636 1526 2626 1532 2616 1538 2607 1545 2600 1555 2602 1567 2603 1578 2604 1590 2603 1602 2602 1614 2543 1620 2538 1609 2533 1599 2528 1588 2522 1578 2516 1568 2507 1561 2497 1554 2488 1547 2479 1540 2470 1532 2460 1525 2452 1518 2443 1510 2432 1505 2422 1500 2411 1495 2401 1489 2390 1485 2380 1480 2372 1471 2364 1465 2353 1469 2342 1475 2332 1480 2321 1485 2322 1493 2328 1503 2334 1514 2342 1522 2351 1529 2360 1536 2363 1547 2364 1558 2369 1569 2376 1578 2383 1587 2391 1596 2399 1605 2406 1614 2414 1623 2420 1633 2426 1643 2433 1652 2438 1663 2443 1673 2448 1684 2456 1691 2467 1692 2479 1692
127  2652 1702 2641 1708 2630 1716 2621 1725 2613 1735 2604 1745 2594 1754 2585 1763 2575 1771 2565 1779 2554 1788 2542 1792 2530 1796 2517 1800 2506 1807 2495 1814 2484 1822 2474 1830 2465 1839 2458 1850 2452 1861 2448 1874 2447 1886 2450 1899 2460 1908 2472 1909 2484 1911 2496 1918 2506 1925 2519 1920 2528 1911 2538 1903 2550 1900 2563 1896 2575 1892 2588 1888 2600 1886 2614 1885 2625 1881 2636 1874 2648 1868 2660 1863 2672 1858 2684 1852 2693 1843 2692 1831 2688 1819 2691 1807 2698 1797 2706 1786 2782 1797 2778 1810 2775 1822 2774 1835 2773 1848 2777 1861 2782 1872 2795 1875 2807 1880 2818 1888 2828 1896 2839 1903 2850 1911 2861 1918 2871 1926 2882 1934 2892 1942 2903 1950 2914 1958 2924 1965 2935 1973 2946 1980 2957 1987 2968 1994 2979 2001 2992 1998 3000 1991 3003 1978 3005 1965 3003 1952 3000 1939 2996 1927 2991 1914 2986 1902 2980 1890 2973 1879 2967 1868 2960 1857 2953 1845 2947 1834 2940 1822 2933 1811 2927 1800 2919 1789 2912 1778 2902 1769 2892 1761 2882 1753 2871 1745 2860 1738 2862 1673 2874 1667 2885 1661 2897 1655 2909 1649 2920 1642 2931 1635 2942 1628 2952 1620 2962 1612 2972 1603 2982 1594 2991 1585 3000 1575 3008 1565 3013 1553 3019 1542 3028 1533 3039 1525 3043 1513 3038 1502 3033 1492 3033 1479 3033 1466 3034 1452 3028 1441 3016 1441 3003 1443 2990 1446 2978 1450 2967 1456 2954 1459 2944 1467 2939 1479 2931 1489 2921 1498 2911 1506 2901 1513 2888 1518 2877 1524 2866 1528 2853 1526 2840 1524 2829 1529 2818 1537 2816 1549 2815 1562 2814 1576 2809 1587 2803 1599 2757 1573 2755 1562 2753 1551 2749 1540 2744 1530 2738 1520 2733 1510 2728 1500 2721 1491 2715 1481 2708 1472 2703 1462 2698 1452 2693 1442 2686 1433 2678 1425 2670 1416 2662 1408 2654 1401 2646 1393 2639 1384 2632 1375 2621 1373 2610 1373 2599 1377 2594 1386 2590 1397 2586 1408 2583 1419 2580 1430 2580 1441 2580 1452 2583 1463 2587 1474 2591 1485 2595 1495 2599 1506 2604 1516 2608 1526 2612 1537 2616 1548 2620 1559 2623 1569 2627 1580 2631 1591 2635 1601 2639 1612 2644 1622 2650 1632 2655 1642
128  2577 1770 2569 1780 2560 1789 2552 1799 2544 1809 2535 1818 2527 1828 2518 1837 2510 1847 2501 1856 2490 1863 2479 1869 2468 1875 2456 1881 2445 1886 2435 1894 2427 1904 2418 1913 2410 1923 2401 1932 2399 1944 2398 1957 2399 1970 2403 1982 2415 1984 2428 1986 2440 1991 2451 1996 2464 1995 2476 1992 2481 1980 2492 1974 2504 1969 2516 1964 2527 1959 2539 1955 2551 1951 2564 1948 2573 1939 2583 1932 2595 1926 2607 1921 2618 1915 2629 1909 2633 1899 2626 1887 2623 1875 2626 1864 2634 1854 2642 1844 2696 1853 2705 1862 2710 1873 2710 1887 2711 1900 2713 1913 2720 1923 2731 1927 2744 1927 2756 1933 2768 1938 2779 1945 2790 1952 2801 1959 2812 1966 2824 1972 2835 1978 2847 1984 2858 1991 2870 1997 2882 2002 2894 2008 2906 2013 2918 2018 2930 2023 2943 2022 2952 2014 2951 2001 2949 1988 2947 1975 2944 1963 2939 1951 2930 1941 2921 1931 2914 1920 2906 1910 2898 1899 2891 1888 2884 1877 2875 1867 2867 1857 2858 1848 2849 1838 2840 1828 2832 1818 2825 1807 2818 1796 2809 1786 2799 1777 2790 1768 2786 1718 2796 1711 2806 1703 2817 1696 2827 1688 2836 1680 2845 1671 2855 1663 2864 1654 2873 1646 2883 1637 2892 1629 2900 1619 2907 1609 2914 1599 2917 1586 2921 1575 2929 1565 2937 1555 2943 1544 2938 1533 2935 1521 2933 1508 2931 1496 2928 1484 2922 1474 2910 1476 2897 1477 2885 1481 2874 1487 2867 1497 2856 1502 2847 1511 2842 1523 2834 1531 2823 1538 2814 1547 2806 1556 2797 1565 2785 1570 2774 1575 2761 1577 2749 1579 2737 1582 2726 1588 2721 1599 2718 1611 2719 1624 2718 1637 2716 1649 2670 1629 2668 1618 2666 1607 2661 1598 2655 1588 2646 1581 2638 1574 2631 1565 2624 1557 2617 1548 2611 1539 2604 1530 2597 1522 2590 1513 2583 1505 2575 1497 2567 1489 2560 1481 2553 1473 2545 1465 2536 1458 2527 1453 2516 1450 2505 1449 2497 1456 2494 1467 2491 1477 2488 1488 2485 1499 2483 1509 2484 1520 2486 1531 2489 1542 2493 1552 2498 1561 2504 1571 2509 1581 2514 1591 2519 1600 2525 1610 2530 1620 2534 1630 2538 1640 2542 1651 2547 1660 2553 1669 2560 1678 2566 1687 2572 1697 2578 1706
129  2601 1718 2589 1722 2577 1726 2565 1731 2553 1736 2544 1744 2545 1757 2543 1769 2537 1780 2527 1788 2516 1796 2506 1803 2497 1811 2487 1819 2477 1827 2467 1836 2458 1844 2448 1853 2440 1863 2437 1875 2432 1886 2425 1896 2430 1907 2436 1918 2442 1929 2448 1941 2452 1953 2462 1955 2475 1953 2488 1952 2500 1950 2512 1954 2523 1955 2528 1943 2535 1933 2545 1924 2554 1915 2563 1907 2573 1898 2582 1890 2590 1879 2597 1869 2604 1858 2612 1848 2620 1839 2629 1829 2638 1820 2646 1810 2653 1800 2660 1789 2727 1797 2736 1805 2745 1813 2755 1819 2766 1822 2778 1826 2788 1831 2798 1838 2806 1846 2814 1855 2822 1864 2830 1872 2839 1881 2847 1889 2856 1898 2864 1906 2873 1914 2883 1921 2892 1928 2901 1935 2911 1942 2922 1948 2932 1954 2943 1955 2955 1952 2959 1943 2958 1931 2962 1920 2964 1908 2961 1897 2957 1886 2952 1875 2947 1864 2940 1854 2934 1844 2928 1834 2921 1825 2914 1815 2907 1805 2899 1796 2891 1788 2883 1779 2874 1771 2865 1763 2857 1755 2846 1749 2835 1744 2824 1741 2812 1738 2801 1735 2800 1661 2812 1662 2825 1664 2837 1665 2849 1662 2858 1654 2862 1642 2867 1631 2874 1620 2881 1610 2888 1600 2899 1592 2909 1585 2915 1575 2922 1564 2933 1557 2944 1553 2957 1551 2963 1546 2955 1536 2947 1526 2942 1514 2937 1503 2929 1493 2921 1484 2913 1474 2904 1466 2893 1460 2882 1453 2874 1444 2867 1433 2855 1434 2848 1441 2845 1453 2843 1466 2840 1478 2835 1489 2829 1500 2822 1511 2814 1520 2805 1529 2794 1534 2781 1535 2769 1535 2760 1540 2759 1553 2758 1565 2755 1577 2748 1587 2740 1597 2683 1595 2678 1584 2673 1572 2665 1565 2654 1558 2644 1552 2633 1545 2623 1539 2615 1529 2607 1520 2599 1510 2591 1501 2583 1492 2576 1482 2567 1473 2558 1465 2549 1456 2540 1449 2530 1442 2520 1434 2509 1428 2499 1422 2488 1421 2478 1427 2474 1437 2474 1450 2474 1462 2475 1474 2477 1486 2478 1499 2480 1510 2486 1521 2491 1532 2497 1543 2501 1555 2504 1567 2507 1579 2509 1591 2510 1603 2512 1615 2513 1627 2514 1640 2519 1650 2527 1659 2537 1667 2547 1671 2559 1666 2571 1664 2583 1662 2595 1660
130  2572 1728 2560 1732 2548 1735 2536 1739 2524 1745 2515 1754 2518 1766 2521 1778 2513 1788 2504 1796 2494 1805 2485 1813 2476 1822 2467 1831 2458 1840 2448 1848 2439 1857 2430 1866 2422 1876 2419 1888 2413 1898 2406 1909 2411 1920 2416 1932 2422 1943 2433 1949 2438 1961 2447 1965 2460 1964 2472 1962 2485 1963 2497 1965 2507 1963 2512 1952 2519 1941 2528 1932 2537 1923 2544 1913 2552 1903 2563 1897 2570 1886 2577 1875 2583 1865 2591 1854 2598 1844 2605 1834 2613 1824 2621 1814 2629 1804 2638 1795 2702 1798 2711 1805 2721 1813 2730 1819 2742 1823 2753 1827 2764 1831 2774 1837 2783 1844 2792 1852 2801 1860 2809 1869 2818 1877 2827 1885 2835 1893 2844 1901 2853 1908 2863 1916 2872 1923 2882 1929 2893 1935 2903 1940 2914 1944 2926 1944 2936 1940 2937 1929 2937 1917 2940 1905 2938 1894 2934 1883 2930 1872 2926 1861 2921 1850 2913 1841 2905 1833 2897 1824 2889 1815 2882 1806 2874 1796 2866 1788 2858 1779 2850 1771 2842 1762 2833 1754 2824 1747 2814 1740 2803 1736 2791 1733 2780 1729 2769 1725 2767 1662 2779 1661 2792 1662 2804 1665 2815 1664 2826 1657 2831 1647 2832 1635 2840 1625 2846 1614 2852 1603 2859 1593 2867 1584 2876 1576 2884 1567 2892 1557 2903 1551 2915 1550 2926 1548 2932 1539 2922 1531 2913 1523 2906 1513 2899 1502 2894 1491 2885 1482 2876 1474 2866 1468 2854 1463 2843 1457 2834 1449 2826 1440 2815 1441 2810 1452 2808 1464 2802 1475 2796 1486 2791 1497 2786 1509 2779 1519 2771 1528 2760 1534 2748 1536 2736 1538 2725 1543 2721 1553 2720 1566 2719 1578 2713 1589 2706 1599 2649 1598 2644 1587 2638 1577 2629 1570 2619 1565 2607 1563 2598 1555 2591 1546 2583 1537 2575 1529 2567 1520 2559 1511 2551 1503 2543 1495 2534 1486 2526 1478 2517 1470 2508 1463 2498 1457 2487 1451 2477 1446 2467 1439 2457 1435 2446 1440 2442 1451 2441 1462 2440 1474 2441 1486 2444 1497 2446 1509 2449 1520 2452 1532 2456 1543 2461 1554 2465 1564 2471 1574 2477 1585 2479 1596 2481 1608 2483 1620 2484 1631 2486 1643 2489 1654 2494 1665 2502 1674 2511 1681 2522 1683 2533 1683 2545 1683 2557 1683
131  2590 1707 2577 1703 2565 1699 2552 1695 2539 1692 2526 1689 2513 1686 2500 1684 2487 1681 2474 1679 2461 1677 2448 1675 2435 1673 2422 1671 2409 1669 2395 1668 2382 1667 2369 1667 2356 1670 2344 1675 2332 1682 2322 1689 2314 1700 2307 1711 2301 1722 2299 1736 2307 1746 2316 1755 2328 1761 2340 1766 2352 1771 2365 1776 2377 1781 2390 1785 2402 1789 2415 1793 2428 1797 2440 1801 2453 1805 2465 1809 2476 1817 2485 1826 2496 1834 2507 1842 2518 1849 2527 1850 2535 1839 2543 1828 2553 1820 2563 1811 2596 1862 2585 1869 2574 1877 2563 1884 2557 1895 2556 1908 2557 1921 2558 1934 2554 1947 2550 1960 2546 1972 2541 1985 2536 1997 2531 2010 2525 2021 2518 2033 2511 2044 2508 2057 2504 2070 2504 2082 2510 2094 2519 2104 2528 2113 2541 2112 2549 2102 2557 2097 2568 2104 2580 2104 2591 2099 2598 2110 2608 2115 2617 2108 2622 2096 2626 2083 2630 2071 2635 2058 2640 2046 2644 2033 2649 2021 2654 2008 2659 1996 2664 1984 2670 1972 2676 1960 2682 1948 2688 1936 2694 1925 2694 1912 2691 1899 2688 1886 2735 1867 2746 1874 2756 1881 2767 1886 2780 1887 2793 1888 2805 1889 2818 1892 2830 1896 2842 1899 2855 1902 2867 1906 2879 1910 2891 1914 2903 1918 2915 1923 2927 1927 2939 1932 2951 1936 2962 1937 2974 1932 2986 1928 2999 1930 3008 1922 3014 1911 3020 1900 3014 1888 3008 1878 3000 1867 2992 1857 2985 1847 2976 1838 2966 1830 2956 1822 2945 1815 2935 1808 2924 1801 2912 1796 2900 1792 2888 1787 2877 1783 2865 1777 2854 1771 2842 1769 2830 1771 2817 1771 2804 1771 2791 1771 2779 1770 2766 1769 2736 1712 2749 1706 2761 1700 2774 1695 2788 1692 2801 1690 2815 1687 2823 1679 2827 1665 2818 1654 2810 1643 2809 1630 2810 1616 2811 1602 2813 1588 2818 1575 2823 1562 2828 1550 2835 1538 2843 1526 2842 1513 2839 1500 2831 1489 2821 1478 2813 1467 2806 1455 2796 1447 2783 1444 2771 1447 2759 1452 2745 1454 2732 1458 2719 1464 2711 1474 2707 1487 2705 1501 2708 1514 2709 1528 2706 1541 2703 1555 2699 1568 2695 1582 2692 1595 2685 1607 2677 1618 2669 1630 2662 1642 2658 1655 2653 1668 2648 1681
132  2502 1666 2490 1662 2478 1657 2465 1654 2452 1653 2439 1652 2427 1649 2415 1645 2402 1643 2389 1643 2376 1643 2363 1641 2350 1639 2338 1637 2325 1635 2312 1634 2299 1634 2286 1635 2273 1636 2261 1640 2250 1648 2240 1655 2232 1666 2224 1676 2217 1687 2213 1698 2216 1711 2227 1717 2238 1724 2250 1730 2261 1735 2273 1740 2286 1745 2298 1749 2310 1753 2323 1756 2336 1759 2348 1762 2361 1765 2373 1768 2385 1774 2395 1782 2405 1791 2415 1798 2426 1805 2438 1810 2448 1808 2454 1797 2461 1786 2474 1785 2504 1811 2498 1823 2493 1835 2481 1842 2470 1849 2473 1862 2476 1875 2476 1888 2474 1901 2471 1914 2467 1927 2461 1939 2456 1951 2450 1963 2445 1975 2444 1988 2437 1999 2431 2011 2427 2024 2423 2037 2424 2050 2430 2061 2440 2070 2450 2079 2463 2078 2470 2069 2479 2062 2489 2071 2500 2070 2511 2067 2520 2077 2533 2077 2540 2067 2548 2056 2552 2043 2556 2030 2562 2018 2567 2006 2571 1993 2576 1981 2581 1968 2586 1956 2590 1943 2594 1930 2597 1918 2601 1905 2608 1894 2612 1882 2612 1868 2612 1855 2646 1832 2658 1837 2670 1841 2683 1841 2696 1842 2708 1842 2721 1844 2734 1847 2746 1849 2758 1853 2771 1857 2783 1860 2795 1864 2808 1867 2818 1873 2829 1880 2841 1884 2853 1888 2866 1890 2879 1891 2890 1887 2902 1882 2915 1882 2925 1875 2931 1864 2934 1852 2931 1839 2923 1829 2915 1820 2905 1811 2898 1800 2892 1789 2882 1782 2871 1775 2860 1769 2848 1762 2837 1757 2825 1752 2812 1749 2800 1747 2789 1741 2777 1735 2766 1728 2754 1724 2743 1730 2730 1733 2718 1732 2705 1729 2693 1725 2681 1721 2650 1673 2662 1666 2674 1660 2688 1657 2702 1654 2715 1651 2728 1645 2737 1634 2740 1621 2732 1610 2724 1599 2716 1587 2719 1574 2723 1560 2727 1547 2731 1533 2734 1520 2739 1507 2743 1493 2749 1481 2754 1468 2749 1456 2739 1446 2730 1435 2723 1424 2715 1413 2702 1408 2689 1405 2677 1412 2663 1411 2650 1411 2636 1415 2625 1423 2619 1435 2614 1448 2616 1461 2616 1475 2613 1488 2609 1502 2607 1516 2604 1529 2601 1543 2597 1556 2593 1569 2585 1581 2577 1592 2571 1605 2565 1618 2560 1631 2556 1644
133  2715 1715 2703 1710 2691 1708 2679 1711 2667 1715 2655 1717 2642 1717 2629 1717 2617 1713 2605 1710 2593 1707 2582 1701 2572 1693 2561 1686 2550 1681 2539 1675 2526 1678 2514 1680 2502 1683 2489 1687 2477 1691 2466 1695 2454 1701 2447 1710 2443 1722 2445 1735 2449 1746 2456 1757 2465 1766 2476 1771 2487 1777 2499 1782 2511 1786 2522 1792 2533 1799 2544 1805 2556 1809 2568 1813 2580 1816 2592 1818 2605 1820 2617 1825 2628 1830 2640 1835 2652 1834 2665 1832 2676 1826 2687 1821 2697 1813 2707 1805 2738 1855 2729 1865 2720 1875 2711 1885 2701 1893 2690 1901 2684 1913 2679 1925 2680 1938 2682 1951 2684 1965 2688 1977 2693 1989 2696 2002 2697 2016 2698 2029 2703 2041 2708 2054 2713 2066 2720 2077 2728 2088 2737 2098 2744 2109 2751 2121 2759 2131 2769 2140 2779 2148 2791 2149 2799 2141 2803 2128 2810 2117 2817 2106 2819 2093 2822 2080 2824 2067 2827 2054 2829 2041 2831 2027 2833 2014 2835 2001 2839 1988 2842 1975 2845 1962 2848 1949 2851 1936 2854 1923 2857 1910 2855 1897 2849 1885 2842 1874 2885 1838 2896 1845 2908 1851 2920 1853 2933 1851 2946 1850 2959 1849 2972 1848 2985 1849 2998 1851 3011 1853 3024 1855 3037 1857 3050 1859 3063 1861 3077 1861 3090 1862 3103 1863 3116 1864 3129 1861 3142 1858 3154 1854 3163 1845 3170 1835 3168 1822 3167 1809 3160 1798 3150 1789 3139 1783 3127 1777 3115 1771 3103 1766 3091 1761 3079 1756 3067 1752 3054 1748 3041 1744 3030 1738 3019 1730 3010 1721 3000 1713 2989 1706 2977 1704 2965 1710 2960 1721 2952 1729 2940 1731 2927 1735 2915 1739 2902 1743 2880 1695 2885 1683 2891 1670 2896 1658 2902 1646 2906 1633 2908 1620 2913 1608 2917 1595 2922 1582 2926 1570 2930 1557 2934 1544 2938 1531 2941 1518 2944 1505 2947 1492 2949 1479 2950 1465 2944 1454 2931 1452 2923 1442 2921 1428 2912 1424 2899 1423 2887 1417 2875 1410 2863 1406 2851 1410 2838 1413 2826 1419 2818 1429 2815 1442 2812 1455 2808 1468 2804 1481 2800 1494 2797 1507 2794 1520 2790 1533 2788 1546 2786 1560 2783 1573 2780 1586 2776 1599 2771 1611 2764 1623 2764 1636 2765 1650 2765 1663
134  2542 1615 2530 1616 2517 1617 2505 1619 2493 1621 2482 1626 2470 1630 2458 1628 2446 1626 2434 1624 2422 1620 2410 1617 2398 1612 2390 1604 2380 1596 2368 1593 2356 1592 2344 1596 2332 1599 2320 1601 2308 1603 2297 1607 2286 1613 2275 1619 2270 1631 2268 1642 2274 1653 2280 1663 2288 1673 2298 1681 2307 1689 2318 1691 2331 1692 2341 1698 2352 1705 2363 1710 2375 1714 2387 1717 2399 1720 2411 1723 2422 1727 2434 1732 2445 1736 2457 1740 2469 1742 2481 1740 2491 1734 2502 1728 2513 1722 2524 1716 2557 1761 2549 1771 2541 1781 2531 1789 2521 1797 2514 1807 2508 1818 2506 1831 2508 1844 2510 1856 2511 1869 2517 1880 2523 1891 2524 1904 2526 1917 2527 1929 2532 1941 2537 1953 2543 1964 2550 1975 2556 1986 2564 1996 2572 2006 2580 2016 2588 2026 2596 2036 2605 2044 2617 2047 2624 2039 2628 2027 2633 2015 2636 2003 2636 1991 2638 1978 2643 1966 2644 1954 2644 1941 2650 1930 2652 1917 2654 1905 2656 1892 2658 1880 2661 1867 2664 1855 2668 1843 2672 1831 2675 1818 2677 1806 2676 1793 2669 1783 2713 1750 2725 1754 2737 1757 2750 1758 2762 1754 2773 1749 2786 1748 2798 1748 2811 1749 2823 1750 2836 1751 2848 1754 2860 1757 2873 1760 2885 1760 2898 1760 2911 1759 2923 1758 2936 1759 2948 1760 2961 1760 2971 1753 2980 1744 2986 1733 2984 1721 2981 1709 2975 1699 2962 1697 2951 1691 2940 1685 2929 1679 2918 1673 2906 1668 2894 1666 2882 1663 2870 1659 2858 1654 2848 1647 2838 1639 2828 1632 2817 1624 2805 1621 2793 1617 2783 1616 2783 1629 2776 1637 2765 1642 2752 1645 2740 1648 2728 1652 2695 1605 2701 1593 2707 1581 2713 1570 2720 1558 2725 1547 2722 1534 2721 1521 2727 1509 2733 1497 2737 1485 2742 1473 2746 1460 2750 1448 2754 1435 2758 1422 2761 1409 2764 1397 2767 1384 2766 1371 2756 1365 2748 1356 2743 1344 2730 1341 2717 1339 2706 1333 2694 1327 2681 1325 2669 1328 2657 1332 2645 1337 2637 1346 2635 1359 2634 1372 2630 1385 2625 1397 2621 1410 2618 1423 2614 1435 2612 1448 2610 1461 2607 1474 2605 1487 2602 1500 2598 1513 2593 1525 2589 1537 2588 1551 2588 1564 2587 1577
135  2681 1746 2669 1752 2656 1755 2642 1754 2628 1754 2615 1755 2601 1756 2588 1759 2584 1771 2582 1785 2584 1798 2587 1812 2580 1823 2572 1835 2567 1847 2561 1860 2556 1873 2551 1885 2546 1898 2540 1911 2537 1924 2533 1937 2532 1951 2532 1965 2523 1974 2533 1981 2543 1990 2553 1993 2566 1990 2579 1986 2592 1981 2604 1974 2614 1965 2622 1954 2625 1941 2635 1933 2647 1926 2659 1919 2670 1911 2681 1902 2695 1899 2708 1896 2720 1889 2731 1882 2744 1876 2755 1869 2756 1855 2755 1842 2755 1828 2754 1814 2811 1819 2817 1829 2822 1840 2819 1851 2817 1863 2821 1874 2830 1881 2841 1887 2849 1895 2857 1904 2865 1913 2873 1922 2880 1931 2888 1940 2895 1950 2902 1959 2909 1968 2917 1978 2924 1987 2931 1996 2938 2006 2945 2012 2957 2009 2965 2002 2967 1991 2971 1979 2975 1969 2982 1959 2990 1950 2998 1942 3007 1934 3007 1923 3005 1911 3001 1900 2994 1891 2984 1884 2975 1876 2966 1868 2960 1859 2953 1849 2947 1839 2941 1828 2936 1818 2930 1807 2923 1798 2917 1788 2910 1778 2902 1769 2894 1761 2884 1754 2882 1694 2894 1691 2907 1689 2919 1686 2931 1683 2941 1675 2948 1665 2953 1653 2957 1642 2961 1630 2966 1618 2970 1606 2976 1595 2982 1584 2988 1573 2996 1563 3004 1553 3011 1543 3018 1532 3024 1521 3031 1510 3035 1498 3039 1486 3042 1474 3036 1464 3024 1459 3011 1460 3000 1464 2989 1470 2977 1474 2965 1477 2952 1480 2942 1487 2931 1493 2920 1500 2909 1506 2898 1511 2886 1517 2875 1522 2863 1527 2852 1533 2841 1540 2832 1549 2827 1560 2830 1572 2835 1583 2840 1595 2837 1606 2833 1618 2828 1630 2757 1622 2753 1610 2749 1598 2752 1585 2756 1573 2762 1561 2768 1550 2766 1538 2762 1525 2750 1523 2739 1517 2729 1509 2719 1501 2709 1492 2700 1483 2691 1474 2684 1464 2675 1454 2664 1447 2654 1439 2643 1433 2631 1426 2619 1425 2606 1425 2593 1424 2581 1429 2576 1441 2572 1453 2575 1465 2578 1478 2573 1488 2572 1499 2574 1511 2583 1520 2594 1527 2605 1534 2613 1544 2621 1554 2629 1564 2636 1575 2641 1587 2646 1599 2651 1611 2655 1623 2653 1635 2650 1648 2661 1653 2673 1658 2685 1663 2697 1668
136  2351 1770 2341 1779 2328 1783 2315 1784 2302 1785 2288 1787 2275 1790 2264 1797 2256 1807 2257 1821 2259 1834 2260 1847 2253 1859 2246 1870 2240 1882 2235 1895 2231 1907 2226 1920 2222 1933 2217 1946 2215 1959 2213 1972 2213 1985 2212 1999 2209 2012 2221 2017 2228 2028 2240 2023 2252 2017 2264 2011 2277 2007 2288 2000 2298 1991 2305 1980 2310 1968 2321 1960 2332 1952 2342 1943 2352 1934 2363 1927 2375 1922 2389 1919 2401 1916 2411 1906 2422 1900 2432 1892 2434 1879 2433 1866 2431 1852 2430 1839 2486 1835 2492 1845 2497 1855 2498 1867 2496 1878 2497 1889 2504 1898 2514 1904 2524 1910 2532 1918 2541 1926 2550 1934 2557 1942 2565 1951 2572 1960 2580 1969 2587 1978 2594 1987 2602 1996 2610 2005 2617 2013 2628 2019 2637 2014 2644 2006 2646 1994 2649 1983 2654 1973 2660 1963 2667 1953 2676 1946 2683 1938 2681 1926 2677 1915 2673 1904 2665 1896 2657 1888 2647 1882 2637 1877 2631 1866 2624 1857 2616 1849 2610 1839 2605 1829 2600 1818 2595 1808 2588 1798 2580 1790 2571 1783 2561 1778 2549 1778 2547 1708 2559 1706 2572 1704 2584 1701 2597 1698 2606 1691 2612 1680 2616 1668 2619 1655 2623 1643 2626 1631 2630 1619 2634 1607 2639 1595 2644 1584 2651 1573 2659 1563 2667 1553 2674 1543 2680 1532 2684 1520 2687 1507 2690 1495 2692 1483 2689 1471 2678 1466 2665 1464 2654 1469 2643 1476 2632 1481 2620 1487 2609 1492 2598 1499 2587 1505 2576 1512 2565 1518 2554 1524 2544 1532 2534 1539 2523 1546 2512 1552 2501 1558 2490 1565 2483 1576 2486 1588 2490 1600 2495 1611 2500 1623 2494 1634 2489 1646 2428 1641 2422 1630 2416 1619 2418 1606 2420 1594 2425 1582 2428 1571 2426 1558 2417 1551 2406 1545 2396 1537 2385 1530 2375 1523 2365 1515 2355 1507 2346 1498 2338 1489 2329 1480 2319 1472 2308 1465 2296 1463 2284 1459 2272 1454 2260 1456 2247 1458 2237 1462 2231 1473 2228 1485 2227 1498 2232 1509 2233 1518 2228 1527 2230 1540 2236 1550 2246 1558 2257 1564 2268 1569 2276 1579 2285 1589 2293 1598 2299 1609 2305 1620 2311 1632 2317 1643 2319 1655 2322 1668 2330 1677 2339 1685 2349 1694 2358 1702
137  2529 1646 2516 1646 2504 1648 2492 1651 2480 1654 2468 1654 2455 1654 2443 1654 2430 1652 2418 1651 2405 1649 2393 1648 2380 1647 2368 1645 2355 1644 2343 1643 2330 1643 2318 1644 2306 1647 2295 1652 2286 1660 2276 1669 2266 1676 2266 1688 2273 1697 2283 1704 2290 1715 2291 1726 2287 1737 2293 1745 2305 1748 2317 1752 2330 1755 2342 1756 2354 1757 2367 1758 2379 1759 2392 1760 2404 1762 2417 1763 2429 1763 2441 1760 2453 1757 2466 1759 2478 1761 2490 1758 2503 1756 2515 1753 2527 1749 2539 1746 2576 1796 2578 1808 2579 1820 2582 1832 2586 1844 2590 1855 2594 1867 2596 1879 2597 1891 2598 1903 2598 1915 2598 1927 2597 1939 2596 1952 2595 1964 2595 1976 2596 1988 2596 2000 2597 2012 2599 2024 2601 2037 2604 2048 2610 2057 2622 2060 2634 2062 2646 2062 2657 2059 2667 2052 2674 2042 2680 2031 2685 2020 2688 2009 2692 1997 2694 1985 2695 1973 2697 1961 2698 1949 2698 1936 2699 1924 2699 1912 2698 1900 2696 1888 2701 1877 2704 1866 2703 1854 2701 1842 2699 1830 2697 1818 2694 1806 2692 1794 2724 1760 2736 1760 2748 1761 2760 1760 2772 1758 2784 1756 2796 1755 2809 1755 2821 1756 2833 1756 2845 1756 2857 1756 2869 1756 2881 1755 2893 1753 2905 1750 2917 1747 2929 1745 2941 1743 2953 1741 2962 1734 2971 1725 2980 1717 2988 1708 2996 1699 2996 1687 2996 1675 2989 1665 2982 1655 2972 1649 2961 1645 2949 1642 2937 1643 2925 1644 2912 1644 2900 1645 2888 1646 2876 1647 2864 1648 2852 1650 2840 1651 2828 1652 2816 1654 2804 1655 2792 1656 2780 1657 2767 1658 2755 1658 2743 1659 2731 1659 2695 1610 2694 1598 2694 1586 2696 1574 2698 1562 2701 1550 2704 1538 2707 1526 2710 1514 2712 1502 2714 1490 2716 1478 2717 1466 2717 1454 2717 1442 2715 1430 2713 1418 2711 1406 2709 1393 2706 1381 2702 1371 2696 1360 2693 1349 2683 1342 2673 1336 2661 1338 2652 1345 2641 1350 2630 1353 2622 1361 2615 1372 2613 1383 2614 1396 2614 1408 2611 1420 2608 1431 2606 1444 2604 1456 2603 1468 2602 1480 2601 1492 2600 1504 2599 1516 2597 1529 2593 1540 2589 1552 2586 1563 2586 1576 2586 1588 2586 1600
138  2435 1656 2423 1659 2411 1662 2399 1665 2387 1669 2374 1670 2362 1668 2350 1666 2337 1665 2325 1663 2312 1662 2300 1661 2287 1659 2275 1658 2263 1655 2250 1653 2238 1653 2225 1653 2213 1657 2203 1663 2193 1671 2183 1678 2172 1684 2173 1696 2179 1705 2188 1714 2196 1723 2195 1733 2190 1745 2194 1755 2206 1759 2218 1762 2230 1766 2242 1768 2255 1769 2267 1770 2280 1771 2292 1772 2305 1774 2317 1775 2329 1775 2342 1772 2354 1772 2366 1773 2379 1772 2391 1771 2404 1769 2416 1766 2428 1762 2440 1759 2483 1812 2480 1824 2481 1836 2483 1848 2487 1860 2491 1872 2494 1884 2495 1896 2496 1908 2496 1921 2496 1933 2495 1946 2493 1958 2490 1970 2491 1982 2491 1994 2492 2007 2492 2019 2493 2032 2493 2044 2494 2056 2499 2066 2510 2073 2522 2074 2534 2075 2546 2074 2558 2069 2565 2061 2571 2050 2578 2040 2582 2028 2584 2016 2586 2004 2588 1992 2590 1979 2591 1967 2592 1955 2592 1942 2592 1930 2592 1917 2594 1906 2600 1895 2602 1883 2601 1871 2600 1858 2598 1846 2594 1834 2597 1823 2601 1813 2597 1801 2615 1784 2627 1784 2640 1784 2651 1781 2663 1777 2675 1777 2688 1776 2700 1776 2712 1777 2725 1777 2737 1778 2749 1778 2761 1779 2774 1779 2786 1777 2798 1775 2810 1773 2822 1771 2834 1769 2847 1766 2857 1761 2866 1752 2875 1744 2882 1734 2892 1727 2894 1716 2892 1703 2889 1692 2884 1680 2876 1671 2865 1667 2853 1666 2841 1665 2829 1666 2816 1668 2804 1669 2792 1669 2779 1669 2767 1669 2755 1669 2743 1669 2730 1670 2719 1674 2707 1676 2694 1677 2682 1677 2670 1676 2657 1675 2645 1677 2633 1678 2597 1627 2599 1615 2601 1603 2602 1591 2602 1579 2602 1567 2605 1556 2608 1544 2611 1532 2615 1521 2619 1510 2623 1498 2624 1486 2625 1474 2624 1462 2623 1450 2621 1438 2620 1426 2618 1414 2617 1403 2607 1395 2603 1384 2600 1372 2591 1365 2581 1359 2570 1360 2562 1368 2550 1372 2538 1375 2529 1381 2525 1392 2522 1404 2521 1416 2521 1428 2519 1440 2517 1452 2514 1463 2512 1475 2511 1487 2509 1499 2508 1511 2506 1523 2504 1535 2501 1547 2498 1558 2495 1570 2491 1581 2489 1593 2489 1605 2489 1617
139  2541 1802 2527 1807 2513 1812 2499 1817 2485 1822 2471 1828 2457 1834 2443 1840 2429 1845 2416 1851 2401 1854 2386 1856 2374 1864 2361 1872 2348 1879 2334 1885 2322 1894 2310 1903 2300 1914 2291 1926 2284 1939 2277 1953 2272 1966 2268 1981 2266 1995 2268 2010 2280 2019 2295 2016 2309 2012 2323 2006 2337 2000 2350 1993 2364 1989 2378 1984 2390 1975 2402 1966 2414 1958 2427 1950 2441 1943 2453 1935 2465 1927 2478 1918 2491 1911 2505 1906 2519 1901 2533 1897 2547 1891 2561 1885 2574 1877 2586 1869 2629 1890 2635 1904 2641 1917 2648 1930 2656 1942 2665 1953 2675 1964 2683 1976 2689 1990 2694 2004 2700 2017 2705 2031 2711 2045 2716 2058 2720 2072 2725 2087 2729 2101 2735 2114 2741 2127 2747 2141 2753 2154 2760 2167 2767 2180 2779 2189 2793 2193 2801 2182 2807 2169 2812 2155 2815 2140 2816 2126 2818 2111 2817 2097 2816 2082 2814 2067 2812 2053 2810 2038 2805 2024 2799 2011 2794 1997 2787 1984 2780 1971 2773 1958 2766 1945 2759 1932 2752 1919 2745 1906 2739 1893 2733 1880 2725 1867 2717 1855 2732 1788 2746 1785 2761 1782 2775 1779 2789 1775 2802 1770 2817 1772 2831 1771 2844 1765 2854 1754 2863 1743 2875 1734 2887 1725 2899 1717 2910 1708 2920 1698 2930 1688 2942 1678 2953 1669 2964 1660 2974 1649 2984 1639 2992 1626 2999 1613 3005 1600 3004 1587 2992 1582 2978 1582 2963 1580 2950 1586 2936 1588 2922 1587 2909 1593 2898 1602 2886 1611 2874 1618 2861 1624 2848 1631 2835 1637 2822 1644 2809 1651 2796 1657 2782 1662 2768 1667 2755 1672 2742 1678 2729 1686 2717 1694 2706 1704 2696 1714 2644 1695 2641 1679 2631 1665 2620 1653 2637 1652 2653 1651 2660 1636 2668 1621 2664 1605 2659 1589 2654 1573 2649 1557 2643 1542 2637 1526 2622 1528 2606 1532 2590 1536 2574 1541 2558 1545 2549 1531 2539 1517 2530 1503 2521 1489 2511 1475 2502 1462 2492 1448 2480 1437 2465 1430 2451 1435 2446 1448 2442 1463 2432 1476 2426 1492 2428 1509 2431 1525 2437 1540 2444 1555 2451 1570 2458 1585 2467 1600 2476 1614 2485 1628 2494 1641 2505 1655 2515 1668 2525 1681 2534 1695 2543 1709 2553 1722 2564 1735
140  2646 1800 2633 1807 2620 1813 2607 1819 2593 1825 2580 1831 2567 1837 2554 1843 2541 1850 2528 1857 2514 1862 2501 1867 2487 1872 2475 1881 2464 1889 2452 1898 2439 1906 2427 1913 2417 1923 2410 1936 2405 1949 2402 1963 2398 1977 2394 1991 2389 2005 2394 2016 2406 2023 2420 2022 2433 2016 2447 2011 2458 2003 2470 1997 2485 1996 2498 1991 2509 1982 2520 1973 2533 1965 2546 1958 2558 1950 2569 1942 2582 1934 2594 1926 2607 1918 2620 1913 2633 1907 2647 1902 2660 1896 2672 1888 2684 1879 2696 1871 2744 1887 2752 1899 2760 1912 2768 1924 2776 1936 2785 1948 2794 1960 2803 1971 2810 1984 2815 1998 2820 2012 2825 2025 2830 2039 2836 2053 2841 2066 2847 2080 2852 2094 2858 2107 2863 2121 2871 2134 2879 2146 2887 2158 2896 2169 2906 2181 2918 2181 2924 2168 2928 2154 2931 2140 2935 2125 2937 2111 2939 2096 2938 2082 2935 2067 2932 2053 2931 2038 2928 2024 2922 2011 2915 1998 2909 1985 2902 1971 2894 1959 2886 1947 2877 1935 2869 1923 2861 1910 2853 1898 2846 1885 2838 1873 2832 1859 2826 1846 2843 1800 2856 1793 2869 1787 2882 1781 2895 1776 2909 1770 2922 1767 2937 1766 2949 1759 2958 1748 2966 1736 2977 1727 2989 1718 3000 1709 3012 1701 3023 1692 3032 1680 3041 1669 3054 1663 3063 1653 3072 1641 3082 1631 3087 1618 3092 1604 3097 1591 3102 1578 3092 1571 3077 1570 3063 1568 3049 1573 3036 1578 3023 1584 3009 1589 2996 1595 2983 1601 2970 1607 2957 1614 2944 1620 2931 1627 2919 1633 2906 1640 2894 1648 2882 1657 2871 1666 2858 1672 2845 1677 2831 1682 2818 1687 2804 1692 2791 1698 2758 1691 2746 1677 2733 1665 2738 1659 2754 1661 2770 1671 2785 1676 2803 1670 2797 1658 2785 1644 2779 1629 2783 1611 2783 1593 2775 1577 2759 1569 2750 1554 2742 1537 2727 1528 2711 1533 2694 1538 2676 1542 2663 1552 2651 1542 2640 1528 2628 1514 2617 1499 2606 1485 2595 1471 2584 1456 2568 1448 2550 1448 2546 1458 2545 1475 2536 1491 2531 1507 2534 1525 2540 1542 2547 1559 2554 1575 2562 1592 2573 1606 2583 1621 2594 1636 2605 1650 2617 1663 2629 1677 2640 1691 2652 1705 2663 1719 2675 1733
141  2516 1650 2502 1651 2487 1652 2473 1653 2459 1654 2445 1654 2430 1656 2416 1657 2403 1661 2389 1665 2376 1670 2363 1676 2350 1682 2337 1689 2324 1695 2311 1701 2298 1708 2286 1715 2274 1723 2263 1731 2251 1740 2240 1748 2228 1757 2217 1765 2216 1777 2229 1783 2242 1787 2256 1792 2270 1795 2284 1797 2298 1799 2312 1801 2326 1802 2341 1803 2355 1804 2369 1804 2384 1805 2398 1805 2412 1804 2426 1805 2440 1810 2453 1815 2467 1815 2475 1804 2483 1792 2495 1783 2506 1775 2515 1763 2523 1752 2531 1740 2595 1770 2591 1783 2587 1796 2589 1809 2595 1820 2603 1831 2612 1840 2622 1850 2629 1861 2636 1873 2642 1884 2647 1897 2652 1909 2661 1920 2670 1929 2679 1939 2682 1952 2686 1965 2694 1974 2706 1980 2714 1991 2722 2002 2731 2012 2741 2021 2751 2030 2761 2032 2765 2019 2768 2006 2770 1992 2771 1979 2772 1966 2773 1952 2774 1939 2773 1926 2772 1912 2771 1899 2769 1885 2767 1872 2765 1859 2761 1846 2756 1834 2756 1821 2755 1808 2749 1796 2739 1787 2729 1778 2719 1770 2708 1762 2697 1754 2686 1746 2709 1692 2724 1694 2738 1697 2753 1699 2766 1704 2780 1709 2792 1717 2805 1721 2819 1716 2832 1710 2846 1705 2861 1702 2875 1698 2889 1696 2904 1693 2918 1690 2931 1685 2938 1672 2945 1659 2954 1647 2956 1634 2967 1626 2982 1621 2995 1616 3009 1610 3012 1597 3007 1586 2995 1578 2980 1575 2966 1571 2952 1567 2938 1562 2925 1556 2911 1560 2897 1563 2882 1564 2868 1565 2853 1567 2839 1569 2824 1571 2810 1574 2795 1577 2781 1580 2767 1584 2752 1583 2738 1583 2723 1585 2709 1589 2696 1595 2688 1608 2633 1573 2630 1559 2628 1545 2629 1531 2632 1517 2638 1504 2647 1493 2650 1480 2644 1467 2635 1457 2623 1450 2618 1436 2613 1423 2606 1410 2599 1398 2591 1387 2582 1376 2572 1365 2562 1354 2553 1344 2542 1334 2532 1325 2521 1315 2508 1309 2496 1301 2485 1292 2478 1302 2473 1315 2469 1329 2469 1343 2470 1357 2471 1372 2477 1385 2478 1398 2476 1412 2478 1427 2481 1441 2483 1455 2482 1469 2480 1483 2484 1497 2490 1510 2496 1522 2504 1534 2504 1549 2508 1562 2517 1573 2525 1584 2534 1596 2543 1607
142  2405 1681 2391 1685 2378 1689 2364 1693 2350 1697 2336 1701 2323 1706 2309 1710 2298 1718 2286 1727 2275 1735 2263 1744 2252 1753 2242 1763 2231 1772 2220 1781 2209 1790 2198 1799 2187 1809 2179 1821 2171 1832 2162 1844 2154 1856 2146 1868 2150 1877 2164 1879 2178 1880 2192 1881 2207 1881 2221 1879 2235 1876 2249 1874 2263 1873 2277 1872 2291 1872 2305 1867 2319 1862 2332 1858 2346 1853 2360 1852 2374 1854 2388 1856 2398 1849 2402 1836 2411 1825 2421 1816 2428 1803 2434 1790 2441 1778 2448 1765 2511 1780 2510 1793 2509 1807 2511 1819 2521 1828 2532 1836 2543 1844 2554 1851 2564 1861 2572 1871 2581 1882 2590 1891 2600 1900 2610 1909 2621 1918 2630 1928 2636 1940 2644 1950 2656 1955 2668 1957 2678 1966 2688 1976 2699 1983 2711 1990 2723 1996 2732 1997 2736 1984 2735 1971 2733 1958 2730 1945 2727 1931 2725 1918 2722 1905 2719 1892 2715 1879 2712 1866 2707 1853 2702 1841 2696 1828 2689 1817 2681 1806 2676 1794 2673 1781 2666 1769 2654 1763 2642 1757 2630 1750 2619 1743 2607 1736 2596 1729 2604 1677 2619 1675 2633 1673 2648 1672 2662 1671 2676 1675 2691 1678 2705 1677 2716 1668 2728 1659 2741 1652 2753 1645 2767 1638 2780 1632 2793 1625 2807 1621 2818 1614 2821 1599 2827 1586 2832 1572 2830 1558 2838 1547 2851 1539 2863 1530 2873 1520 2875 1507 2865 1500 2851 1497 2836 1496 2822 1496 2807 1497 2792 1498 2779 1493 2766 1498 2756 1507 2742 1511 2728 1515 2713 1519 2700 1524 2686 1529 2672 1534 2659 1541 2646 1548 2632 1552 2618 1557 2605 1562 2591 1568 2579 1576 2567 1584 2555 1593 2502 1576 2496 1563 2492 1550 2489 1536 2484 1522 2488 1509 2494 1496 2496 1482 2485 1475 2471 1469 2460 1462 2453 1450 2446 1438 2437 1427 2427 1416 2416 1408 2404 1399 2392 1391 2380 1384 2368 1377 2355 1371 2342 1365 2329 1360 2315 1355 2302 1349 2289 1343 2284 1352 2283 1366 2282 1381 2285 1395 2288 1409 2291 1422 2300 1433 2305 1445 2308 1459 2314 1472 2320 1485 2324 1499 2326 1513 2327 1527 2334 1539 2341 1552 2350 1563 2359 1573 2369 1584 2379 1594 2389 1604 2399 1614 2411 1622 2422 1631
143  2620 1739 2606 1737 2593 1736 2579 1734 2566 1734 2553 1736 2540 1741 2528 1746 2515 1752 2504 1759 2492 1767 2481 1774 2470 1782 2459 1790 2447 1797 2435 1803 2423 1809 2410 1813 2400 1822 2397 1834 2398 1848 2393 1861 2389 1873 2383 1886 2375 1897 2367 1907 2369 1919 2382 1921 2395 1918 2408 1915 2420 1908 2434 1910 2446 1908 2455 1898 2467 1892 2480 1888 2493 1884 2505 1879 2518 1874 2531 1870 2544 1866 2557 1863 2570 1859 2581 1851 2590 1841 2602 1835 2615 1831 2628 1828 2639 1822 2646 1810 2708 1844 2716 1855 2723 1867 2731 1878 2739 1889 2747 1900 2755 1911 2763 1922 2771 1934 2776 1946 2782 1959 2787 1972 2793 1984 2798 1997 2804 2009 2809 2022 2814 2034 2816 2047 2811 2060 2812 2074 2820 2084 2831 2091 2843 2098 2854 2098 2860 2087 2860 2073 2864 2060 2868 2047 2872 2034 2874 2020 2876 2007 2876 1993 2876 1979 2877 1966 2876 1952 2875 1938 2876 1925 2879 1911 2881 1898 2882 1884 2878 1871 2871 1859 2864 1847 2852 1843 2838 1839 2825 1835 2812 1831 2799 1828 2786 1822 2774 1816 2810 1753 2823 1758 2835 1763 2848 1768 2861 1771 2875 1774 2886 1769 2898 1762 2909 1754 2920 1746 2932 1738 2942 1729 2952 1721 2964 1713 2976 1707 2988 1700 3000 1694 3012 1687 3021 1678 3027 1666 3037 1657 3047 1647 3055 1637 3061 1625 3067 1612 3072 1600 3070 1589 3057 1591 3044 1595 3032 1600 3021 1608 3009 1606 2996 1601 2982 1602 2971 1608 2961 1617 2950 1625 2937 1629 2924 1628 2911 1632 2898 1636 2885 1641 2872 1646 2860 1652 2848 1657 2835 1661 2821 1661 2808 1663 2796 1670 2786 1679 2724 1656 2721 1643 2718 1631 2716 1618 2713 1606 2713 1593 2712 1580 2712 1567 2711 1554 2710 1541 2708 1528 2706 1516 2703 1503 2699 1491 2695 1479 2690 1467 2684 1455 2678 1444 2671 1433 2663 1423 2655 1413 2647 1403 2639 1393 2630 1389 2621 1398 2613 1408 2611 1421 2610 1433 2609 1446 2608 1459 2608 1472 2607 1485 2607 1498 2607 1511 2606 1524 2606 1537 2605 1549 2605 1562 2605 1575 2604 1588 2603 1601 2601 1614 2599 1626 2599 1639 2598 1652 2604 1661 2616 1666 2628 1671 2638 1678 2646 1688
144  2532 1703 2519 1700 2505 1696 2492 1693 2479 1689 2465 1689 2452 1694 2440 1700 2427 1706 2415 1711 2402 1717 2389 1721 2375 1724 2364 1731 2355 1741 2342 1745 2329 1750 2315 1753 2304 1759 2299 1772 2296 1785 2291 1798 2285 1810 2279 1823 2271 1834 2261 1843 2259 1856 2270 1862 2283 1858 2297 1854 2310 1849 2323 1851 2336 1852 2346 1844 2358 1839 2371 1836 2385 1833 2398 1829 2411 1825 2424 1822 2438 1818 2451 1815 2465 1812 2477 1806 2488 1798 2501 1795 2515 1795 2529 1794 2542 1790 2555 1786 2609 1815 2616 1827 2623 1838 2630 1850 2636 1862 2643 1874 2650 1886 2657 1897 2662 1910 2666 1923 2671 1935 2676 1948 2681 1961 2685 1974 2690 1986 2694 1999 2696 2013 2696 2026 2692 2039 2692 2053 2698 2064 2708 2073 2720 2080 2732 2082 2737 2071 2741 2058 2746 2045 2750 2032 2755 2020 2759 2007 2761 1993 2763 1980 2765 1966 2767 1953 2768 1939 2769 1926 2770 1912 2772 1899 2778 1887 2781 1874 2777 1861 2771 1849 2766 1836 2757 1827 2745 1820 2733 1814 2721 1808 2710 1800 2699 1792 2688 1784 2717 1735 2728 1744 2739 1751 2751 1758 2765 1758 2778 1756 2791 1752 2803 1746 2816 1739 2828 1733 2840 1727 2850 1720 2860 1712 2873 1707 2885 1702 2895 1692 2908 1688 2922 1685 2933 1678 2941 1667 2951 1658 2962 1650 2973 1641 2983 1632 2989 1620 2994 1607 2997 1594 2989 1591 2975 1593 2962 1595 2951 1602 2939 1607 2926 1602 2913 1598 2899 1599 2887 1605 2875 1611 2862 1617 2849 1615 2835 1616 2822 1620 2809 1625 2796 1628 2782 1630 2769 1634 2756 1638 2743 1642 2730 1646 2716 1649 2703 1653 2644 1626 2642 1613 2640 1599 2639 1586 2638 1573 2637 1559 2638 1546 2642 1533 2639 1520 2639 1507 2638 1493 2637 1480 2633 1467 2629 1454 2625 1441 2620 1429 2616 1416 2610 1404 2604 1392 2598 1380 2592 1368 2585 1357 2579 1345 2570 1343 2562 1353 2553 1364 2550 1376 2547 1390 2545 1403 2543 1416 2541 1429 2539 1443 2536 1456 2535 1469 2533 1483 2532 1496 2531 1509 2529 1523 2527 1536 2524 1549 2522 1562 2519 1575 2516 1589 2514 1602 2510 1614 2515 1625 2526 1632 2538 1637 2550 1644 2561 1651
145  2610 1790 2601 1793 2593 1795 2584 1798 2575 1801 2567 1805 2560 1810 2552 1815 2544 1819 2536 1824 2528 1829 2521 1834 2513 1838 2505 1843 2498 1848 2491 1854 2483 1860 2476 1866 2472 1874 2469 1882 2465 1890 2461 1898 2464 1907 2466 1916 2469 1925 2475 1931 2481 1938 2488 1943 2497 1945 2505 1944 2513 1939 2519 1933 2522 1924 2524 1916 2532 1912 2541 1907 2549 1903 2557 1900 2566 1898 2575 1896 2584 1894 2593 1892 2601 1890 2610 1887 2619 1885 2627 1882 2634 1876 2641 1870 2644 1862 2646 1853 2716 1875 2723 1881 2730 1887 2736 1893 2743 1899 2749 1906 2755 1913 2761 1920 2766 1927 2772 1934 2777 1942 2782 1949 2787 1957 2793 1963 2800 1969 2808 1974 2815 1979 2822 1985 2830 1990 2837 1996 2846 1996 2855 1997 2858 1989 2864 1991 2871 1997 2880 1995 2887 1990 2893 1983 2890 1975 2886 1968 2882 1960 2875 1953 2869 1947 2862 1941 2856 1934 2850 1927 2844 1920 2836 1916 2828 1912 2821 1907 2815 1900 2809 1893 2802 1888 2794 1882 2792 1874 2790 1865 2788 1856 2785 1847 2783 1839 2780 1830 2791 1766 2801 1757 2812 1749 2822 1740 2832 1732 2843 1723 2853 1715 2864 1707 2875 1699 2886 1691 2896 1683 2906 1674 2917 1666 2927 1656 2936 1647 2946 1637 2955 1628 2964 1618 2972 1608 2981 1597 2989 1586 2996 1575 3003 1564 3008 1552 3005 1539 2999 1527 2989 1523 2975 1525 2962 1527 2950 1533 2938 1540 2927 1546 2916 1554 2906 1563 2894 1570 2882 1576 2870 1582 2859 1588 2847 1595 2835 1601 2824 1609 2814 1617 2803 1625 2792 1633 2782 1642 2771 1650 2762 1659 2752 1669 2744 1680 2737 1691 2696 1670 2690 1658 2684 1646 2677 1634 2668 1623 2660 1613 2647 1607 2635 1601 2625 1592 2616 1581 2608 1571 2599 1560 2590 1550 2582 1539 2573 1528 2564 1518 2554 1508 2543 1500 2532 1493 2520 1486 2507 1481 2495 1476 2482 1471 2469 1470 2457 1475 2451 1487 2447 1500 2446 1514 2446 1528 2451 1540 2458 1552 2465 1564 2472 1575 2479 1587 2487 1598 2495 1609 2504 1619 2513 1630 2522 1640 2531 1650 2542 1659 2553 1667 2564 1675 2575 1684 2579 1695 2581 1708 2593 1715 2605 1721 2617 1728 2629 1735
146  2578 1777 2570 1777 2562 1778 2556 1779 2553 1787 2548 1792 2542 1796 2534 1799 2527 1801 2519 1804 2512 1807 2505 1810 2498 1814 2491 1817 2485 1821 2478 1825 2472 1831 2467 1836 2461 1842 2455 1847 2450 1853 2448 1860 2446 1867 2446 1875 2447 1882 2453 1888 2458 1892 2465 1889 2469 1883 2474 1876 2479 1870 2487 1868 2494 1867 2502 1865 2509 1863 2517 1861 2525 1860 2532 1859 2540 1859 2548 1860 2556 1860 2563 1861 2571 1861 2579 1862 2587 1861 2594 1860 2602 1858 2609 1855 2616 1852 2623 1848 2687 1873 2693 1880 2699 1886 2705 1893 2710 1900 2714 1908 2719 1916 2724 1923 2728 1931 2733 1938 2737 1946 2743 1953 2749 1960 2755 1967 2760 1973 2766 1980 2772 1987 2777 1994 2783 2001 2789 2007 2797 2011 2803 2009 2809 2004 2813 2012 2818 2019 2826 2018 2835 2016 2838 2008 2837 2000 2832 1992 2828 1985 2824 1977 2818 1970 2814 1963 2811 1954 2807 1947 2800 1941 2793 1935 2787 1929 2782 1921 2777 1914 2771 1907 2766 1900 2761 1893 2758 1885 2755 1876 2754 1867 2753 1858 2751 1850 2749 1841 2787 1784 2799 1777 2810 1770 2822 1763 2833 1756 2845 1750 2857 1744 2869 1738 2881 1733 2893 1727 2905 1720 2917 1714 2929 1708 2941 1702 2953 1696 2964 1688 2974 1680 2984 1671 2994 1662 3004 1653 3014 1644 3024 1634 3034 1625 3043 1616 3043 1602 3038 1590 3025 1585 3013 1586 3000 1590 2988 1595 2976 1601 2964 1608 2952 1613 2939 1617 2926 1621 2913 1625 2900 1629 2888 1635 2877 1643 2865 1647 2852 1652 2839 1655 2826 1659 2814 1664 2801 1669 2790 1677 2780 1685 2769 1693 2757 1700 2746 1707 2710 1691 2709 1678 2707 1664 2703 1651 2698 1639 2693 1626 2687 1614 2678 1604 2668 1595 2657 1587 2651 1576 2644 1564 2637 1552 2630 1541 2626 1528 2622 1515 2615 1504 2608 1492 2599 1482 2590 1472 2581 1462 2572 1452 2562 1442 2552 1434 2540 1428 2527 1431 2520 1443 2516 1455 2515 1469 2515 1482 2517 1495 2520 1508 2524 1521 2527 1534 2532 1547 2537 1560 2542 1572 2548 1584 2554 1596 2561 1608 2567 1620 2574 1632 2581 1643 2589 1654 2596 1665 2597 1679 2599 1692 2607 1702 2618 1709 2630 1716
147  2615 1740 2603 1739 2591 1739 2579 1738 2567 1738 2555 1738 2544 1738 2532 1738 2520 1738 2508 1738 2496 1738 2484 1738 2472 1738 2460 1740 2448 1742 2437 1744 2425 1746 2413 1748 2402 1751 2390 1755 2379 1758 2369 1765 2359 1770 2348 1774 2347 1786 2348 1797 2357 1805 2365 1814 2375 1819 2387 1822 2399 1825 2410 1825 2422 1825 2434 1825 2446 1825 2458 1825 2470 1825 2482 1825 2494 1825 2506 1825 2518 1826 2530 1826 2542 1826 2554 1826 2565 1826 2577 1826 2589 1828 2601 1829 2613 1827 2624 1823 2683 1868 2680 1882 2678 1895 2681 1909 2683 1922 2677 1934 2670 1945 2669 1959 2677 1971 2676 1984 2673 1997 2670 2011 2674 2024 2675 2038 2677 2051 2684 2063 2686 2077 2690 2089 2702 2095 2715 2097 2725 2088 2738 2089 2749 2096 2757 2107 2768 2115 2780 2122 2792 2130 2804 2136 2811 2127 2805 2114 2799 2101 2795 2089 2797 2076 2797 2062 2790 2050 2790 2037 2795 2024 2794 2010 2792 1996 2790 1983 2787 1969 2784 1956 2780 1943 2777 1929 2774 1916 2772 1902 2771 1888 2769 1875 2766 1861 2762 1848 2795 1808 2807 1808 2819 1807 2831 1807 2843 1806 2855 1806 2867 1807 2879 1807 2891 1806 2903 1804 2915 1803 2927 1800 2938 1797 2950 1794 2962 1791 2973 1787 2985 1784 2996 1780 3008 1777 3019 1773 3030 1767 3040 1761 3049 1754 3055 1743 3056 1731 3056 1719 3049 1710 3040 1702 3029 1697 3018 1692 3006 1689 2995 1686 2983 1686 2971 1686 2959 1686 2947 1687 2935 1688 2923 1689 2911 1691 2899 1693 2887 1696 2875 1698 2863 1699 2851 1701 2839 1702 2828 1705 2816 1708 2804 1711 2793 1713 2781 1716 2736 1681 2737 1668 2736 1655 2734 1642 2731 1629 2728 1616 2731 1603 2734 1590 2734 1577 2735 1564 2735 1551 2733 1538 2730 1525 2727 1512 2723 1499 2720 1487 2718 1474 2711 1463 2703 1452 2695 1442 2686 1432 2678 1422 2671 1410 2666 1398 2661 1390 2649 1392 2640 1400 2635 1412 2630 1424 2625 1437 2620 1449 2616 1461 2619 1474 2622 1486 2622 1499 2622 1512 2623 1526 2626 1539 2628 1552 2627 1564 2624 1577 2624 1590 2630 1602 2635 1614 2640 1626 2640 1639 2641 1652 2641 1665 2644 1678 2647 1691
148  2602 1667 2590 1666 2579 1666 2567 1665 2556 1665 2544 1664 2533 1663 2521 1662 2510 1662 2498 1661 2487 1661 2475 1661 2464 1660 2452 1660 2441 1660 2429 1662 2418 1663 2407 1666 2395 1669 2384 1673 2373 1676 2362 1680 2352 1684 2343 1689 2341 1701 2340 1712 2348 1721 2357 1728 2367 1732 2378 1735 2390 1737 2401 1738 2413 1739 2424 1740 2436 1741 2447 1741 2459 1743 2470 1744 2482 1745 2493 1746 2505 1747 2516 1748 2528 1750 2539 1751 2550 1753 2562 1755 2573 1756 2585 1757 2596 1755 2607 1751 2659 1796 2660 1810 2661 1823 2661 1837 2661 1850 2656 1863 2648 1874 2646 1886 2651 1899 2648 1912 2645 1925 2644 1939 2646 1952 2648 1966 2651 1979 2651 1992 2650 2006 2655 2017 2664 2027 2678 2027 2689 2021 2701 2019 2712 2026 2723 2034 2732 2044 2742 2053 2753 2061 2765 2068 2772 2061 2769 2048 2766 2035 2758 2024 2760 2011 2765 1998 2760 1986 2760 1975 2765 1962 2764 1949 2764 1935 2763 1921 2762 1908 2759 1895 2755 1881 2753 1868 2750 1855 2748 1841 2746 1828 2745 1814 2744 1801 2743 1787 2777 1743 2789 1744 2801 1745 2813 1746 2824 1747 2836 1750 2846 1755 2858 1755 2870 1754 2882 1753 2894 1751 2905 1748 2917 1746 2928 1743 2940 1741 2952 1738 2963 1736 2975 1733 2986 1729 2997 1725 3008 1720 3018 1714 3028 1707 3034 1697 3037 1687 3034 1675 3030 1664 3020 1657 3011 1650 3000 1645 2989 1641 2977 1638 2966 1639 2954 1639 2942 1637 2930 1636 2918 1634 2907 1633 2895 1635 2883 1638 2872 1640 2860 1642 2848 1644 2837 1645 2825 1646 2813 1647 2801 1648 2789 1650 2778 1653 2766 1655 2728 1620 2727 1607 2726 1594 2725 1581 2724 1569 2719 1556 2726 1547 2727 1534 2728 1521 2730 1508 2731 1496 2731 1483 2730 1470 2726 1458 2721 1446 2718 1433 2720 1420 2714 1409 2707 1398 2700 1388 2692 1377 2686 1366 2680 1354 2675 1342 2670 1331 2659 1328 2650 1337 2644 1348 2639 1360 2633 1371 2627 1383 2621 1394 2620 1407 2626 1418 2626 1430 2624 1443 2625 1456 2626 1468 2625 1481 2626 1494 2625 1507 2623 1519 2625 1532 2627 1545 2634 1555 2634 1567 2633 1580 2632 1593 2634 1606 2638 1618
149  2602 1601 2596 1594 2589 1588 2583 1581 2576 1574 2568 1571 2559 1567 2551 1563 2544 1557 2537 1551 2530 1545 2525 1538 2520 1530 2515 1522 2509 1515 2503 1508 2494 1506 2485 1506 2476 1504 2467 1500 2459 1497 2451 1493 2442 1489 2433 1487 2424 1488 2415 1491 2418 1498 2422 1506 2426 1515 2432 1521 2439 1528 2446 1534 2453 1540 2459 1547 2461 1556 2464 1565 2466 1573 2467 1583 2468 1592 2468 1601 2470 1610 2473 1619 2475 1628 2481 1634 2490 1636 2499 1639 2507 1641 2516 1645 2524 1648 2533 1652 2520 1713 2508 1714 2496 1714 2485 1712 2473 1710 2462 1708 2450 1706 2438 1704 2428 1706 2419 1714 2413 1724 2409 1735 2404 1746 2397 1755 2389 1764 2380 1771 2376 1782 2372 1793 2374 1804 2378 1815 2383 1826 2388 1837 2391 1848 2388 1859 2387 1871 2385 1882 2388 1894 2391 1905 2396 1916 2405 1923 2416 1926 2427 1925 2439 1922 2447 1914 2455 1905 2462 1896 2470 1887 2478 1878 2486 1870 2494 1861 2503 1853 2511 1845 2519 1836 2526 1827 2533 1818 2541 1809 2549 1800 2557 1791 2565 1783 2574 1775 2628 1790 2631 1803 2633 1816 2632 1829 2633 1841 2640 1853 2651 1859 2661 1867 2665 1879 2670 1892 2675 1904 2683 1914 2690 1925 2698 1936 2706 1946 2714 1957 2722 1967 2730 1977 2740 1985 2751 1994 2761 2001 2773 2008 2784 2015 2795 2022 2807 2027 2819 2022 2819 2010 2818 1997 2813 1985 2808 1973 2802 1961 2797 1949 2793 1936 2789 1924 2784 1912 2778 1900 2773 1888 2768 1876 2762 1864 2756 1852 2751 1840 2746 1828 2741 1816 2736 1803 2731 1791 2726 1779 2720 1767 2714 1756 2706 1746 2697 1736 2711 1704 2723 1695 2735 1686 2746 1675 2756 1664 2767 1654 2778 1643 2789 1633 2801 1624 2813 1616 2826 1607 2837 1597 2847 1587 2858 1578 2871 1586 2884 1594 2896 1602 2909 1611 2923 1612 2935 1606 2941 1592 2935 1579 2926 1567 2914 1559 2902 1550 2893 1538 2889 1523 2890 1509 2893 1494 2889 1480 2882 1467 2868 1461 2855 1464 2842 1471 2829 1479 2815 1485 2802 1492 2789 1499 2776 1507 2762 1510 2748 1514 2739 1526 2729 1538 2716 1544 2703 1551 2695 1564 2687 1576 2679 1590 2672 1603 2665 1616
150  2605 1580 2598 1574 2591 1567 2587 1559 2585 1550 2580 1543 2571 1539 2563 1535 2554 1531 2546 1527 2538 1522 2536 1515 2536 1505 2533 1496 2529 1489 2520 1485 2512 1480 2503 1480 2495 1476 2487 1470 2478 1470 2469 1470 2462 1464 2454 1460 2445 1458 2436 1459 2428 1464 2425 1472 2431 1479 2436 1487 2443 1493 2450 1500 2458 1503 2464 1510 2467 1519 2471 1528 2473 1537 2474 1546 2473 1555 2472 1565 2472 1574 2472 1584 2475 1592 2483 1596 2491 1600 2500 1603 2508 1608 2515 1614 2522 1621 2528 1628 2518 1684 2506 1685 2494 1686 2486 1677 2478 1669 2466 1667 2454 1666 2442 1668 2430 1671 2419 1675 2412 1685 2407 1696 2403 1707 2398 1719 2391 1728 2382 1736 2373 1745 2368 1756 2371 1768 2374 1779 2377 1791 2380 1803 2381 1815 2380 1827 2376 1839 2378 1851 2380 1863 2382 1875 2386 1885 2396 1892 2407 1895 2415 1904 2426 1903 2433 1894 2438 1883 2447 1874 2456 1865 2464 1857 2473 1848 2483 1841 2492 1833 2501 1825 2507 1814 2512 1803 2518 1793 2529 1787 2539 1780 2548 1772 2555 1763 2563 1753 2616 1765 2621 1777 2625 1790 2624 1803 2623 1817 2627 1828 2637 1836 2646 1846 2653 1857 2658 1869 2662 1882 2666 1895 2673 1906 2680 1917 2689 1927 2697 1938 2706 1948 2716 1957 2725 1967 2735 1976 2744 1985 2754 1994 2764 2003 2774 2012 2787 2017 2799 2018 2801 2006 2801 1993 2798 1980 2794 1967 2790 1955 2786 1942 2783 1929 2779 1916 2775 1903 2770 1891 2766 1878 2761 1866 2756 1853 2751 1841 2746 1829 2741 1816 2736 1804 2732 1791 2727 1779 2723 1766 2719 1753 2714 1741 2707 1729 2700 1718 2709 1685 2723 1677 2737 1669 2751 1661 2765 1652 2775 1640 2785 1627 2799 1618 2813 1610 2827 1602 2840 1593 2852 1581 2863 1570 2875 1575 2888 1585 2901 1595 2913 1605 2927 1612 2943 1609 2953 1598 2962 1584 2968 1569 2968 1553 2953 1547 2937 1543 2922 1539 2908 1531 2895 1521 2899 1506 2905 1491 2909 1475 2903 1460 2890 1451 2874 1451 2859 1455 2844 1462 2829 1469 2814 1475 2799 1482 2784 1488 2769 1489 2755 1495 2742 1505 2730 1516 2718 1526 2705 1536 2697 1550 2689 1564 2680 1577 2671 1591
151  2585 1686 2573 1681 2561 1677 2549 1672 2537 1668 2525 1664 2512 1661 2500 1657 2488 1653 2475 1650 2462 1648 2450 1646 2437 1644 2424 1644 2411 1645 2399 1647 2386 1648 2373 1649 2360 1651 2348 1653 2336 1658 2324 1663 2314 1671 2307 1681 2303 1694 2307 1704 2317 1713 2326 1721 2338 1727 2350 1731 2362 1735 2374 1739 2386 1744 2398 1748 2411 1752 2423 1753 2436 1753 2449 1754 2462 1754 2475 1756 2487 1759 2500 1761 2512 1765 2524 1769 2536 1774 2548 1778 2561 1782 2573 1783 2586 1784 2599 1784 2618 1805 2608 1816 2600 1827 2602 1841 2604 1856 2607 1870 2610 1884 2613 1898 2610 1912 2606 1926 2604 1940 2603 1955 2597 1968 2593 1981 2596 1995 2595 2009 2591 2023 2582 2034 2576 2046 2574 2061 2576 2075 2578 2089 2588 2100 2601 2103 2615 2102 2622 2092 2635 2086 2648 2081 2661 2076 2674 2069 2687 2062 2701 2059 2711 2051 2718 2038 2718 2024 2719 2010 2719 1995 2718 1981 2718 1966 2715 1952 2712 1938 2711 1924 2714 1910 2715 1895 2714 1881 2713 1867 2711 1852 2709 1838 2706 1824 2702 1810 2758 1784 2772 1786 2786 1788 2800 1790 2815 1791 2829 1791 2843 1790 2858 1790 2872 1788 2886 1787 2900 1785 2914 1783 2929 1781 2943 1782 2956 1786 2970 1783 2983 1778 2996 1772 3009 1767 3023 1764 3037 1760 3050 1755 3064 1749 3076 1742 3087 1733 3091 1721 3087 1709 3074 1702 3062 1695 3050 1688 3037 1681 3023 1678 3009 1676 2996 1671 2983 1665 2969 1662 2955 1662 2941 1662 2926 1662 2912 1662 2898 1664 2884 1665 2869 1666 2855 1667 2841 1668 2827 1672 2813 1676 2799 1679 2785 1681 2771 1683 2738 1651 2740 1637 2742 1623 2744 1609 2747 1595 2749 1582 2752 1568 2755 1554 2759 1540 2762 1527 2766 1513 2769 1499 2770 1485 2772 1471 2773 1457 2772 1444 2768 1430 2766 1417 2771 1404 2775 1390 2770 1377 2762 1365 2759 1352 2752 1341 2739 1336 2726 1341 2713 1348 2704 1358 2694 1368 2687 1380 2682 1393 2677 1406 2671 1419 2662 1429 2657 1442 2660 1455 2665 1468 2666 1482 2662 1495 2663 1509 2663 1523 2663 1537 2658 1550 2650 1561 2642 1571 2642 1584 2647 1598 2651 1611 2652 1625 2652 1639
152  2650 1672 2638 1669 2625 1667 2613 1664 2600 1662 2588 1661 2575 1659 2562 1658 2550 1654 2538 1650 2526 1646 2514 1643 2501 1642 2488 1640 2476 1639 2463 1639 2451 1641 2438 1643 2425 1644 2413 1645 2400 1646 2387 1647 2378 1655 2370 1664 2368 1676 2371 1688 2379 1697 2388 1707 2398 1714 2409 1720 2421 1726 2433 1730 2445 1734 2457 1738 2469 1741 2482 1743 2494 1744 2507 1746 2520 1747 2532 1749 2545 1751 2557 1754 2569 1758 2581 1761 2593 1765 2605 1769 2618 1772 2631 1772 2643 1773 2656 1774 2667 1792 2661 1805 2654 1818 2655 1833 2656 1848 2659 1862 2660 1877 2661 1891 2660 1906 2654 1919 2650 1933 2652 1948 2639 1954 2638 1967 2639 1982 2640 1997 2639 2011 2634 2024 2627 2037 2624 2052 2622 2066 2625 2080 2629 2095 2642 2101 2655 2101 2666 2092 2676 2083 2690 2080 2704 2077 2716 2067 2728 2061 2743 2060 2754 2050 2761 2038 2764 2024 2766 2009 2767 1995 2768 1980 2768 1965 2767 1951 2764 1936 2762 1922 2763 1907 2764 1893 2766 1878 2769 1864 2768 1849 2764 1835 2760 1821 2756 1807 2813 1783 2827 1785 2842 1787 2856 1789 2871 1790 2886 1791 2900 1791 2915 1792 2930 1792 2944 1793 2959 1791 2973 1790 2988 1788 3002 1791 3017 1791 3031 1790 3044 1784 3056 1776 3070 1771 3084 1768 3098 1765 3112 1760 3125 1754 3138 1747 3147 1736 3141 1724 3132 1713 3119 1706 3106 1698 3094 1690 3082 1682 3067 1679 3053 1680 3040 1685 3025 1687 3011 1687 2996 1687 2982 1686 2967 1685 2953 1681 2940 1675 2925 1673 2912 1677 2899 1684 2884 1685 2870 1682 2855 1680 2844 1688 2830 1693 2816 1696 2802 1644 2801 1630 2802 1616 2805 1602 2808 1588 2812 1574 2816 1560 2818 1546 2821 1532 2824 1519 2829 1505 2831 1491 2833 1477 2836 1463 2838 1449 2835 1436 2833 1422 2835 1407 2839 1394 2841 1381 2835 1368 2831 1355 2826 1341 2821 1328 2807 1323 2795 1329 2783 1337 2774 1348 2766 1359 2758 1372 2753 1385 2749 1399 2743 1411 2733 1421 2727 1434 2727 1447 2731 1461 2733 1475 2729 1488 2726 1502 2727 1516 2728 1531 2725 1544 2714 1553 2708 1565 2705 1579 2706 1593 2709 1607 2712 1621 2715 1635
153  2637 1591 2624 1585 2611 1579 2598 1577 2584 1574 2571 1568 2558 1562 2545 1557 2533 1549 2521 1541 2510 1533 2498 1525 2486 1518 2473 1512 2461 1506 2449 1499 2439 1489 2430 1478 2418 1471 2404 1472 2390 1474 2376 1473 2362 1472 2348 1471 2341 1480 2348 1492 2355 1504 2361 1516 2362 1530 2371 1541 2379 1552 2387 1564 2394 1575 2407 1579 2422 1580 2434 1585 2446 1593 2458 1601 2470 1608 2483 1614 2495 1620 2508 1626 2521 1632 2534 1637 2547 1643 2559 1649 2572 1656 2584 1663 2597 1668 2611 1669 2635 1728 2631 1740 2630 1752 2632 1765 2633 1778 2631 1790 2629 1803 2626 1815 2623 1827 2620 1840 2618 1852 2615 1865 2613 1877 2610 1890 2607 1902 2604 1914 2601 1927 2595 1938 2593 1949 2594 1962 2592 1974 2589 1987 2589 1999 2591 2012 2597 2022 2606 2023 2617 2016 2626 2008 2635 1999 2644 1989 2651 1979 2658 1968 2665 1957 2671 1946 2676 1935 2680 1923 2684 1911 2687 1898 2690 1886 2693 1874 2696 1861 2699 1849 2703 1837 2706 1825 2709 1812 2713 1800 2717 1788 2721 1776 2723 1764 2725 1751 2762 1738 2775 1741 2788 1744 2802 1746 2815 1749 2828 1751 2841 1754 2854 1756 2868 1759 2881 1762 2894 1764 2907 1767 2920 1770 2933 1774 2946 1778 2959 1781 2972 1785 2986 1785 2999 1784 3013 1784 3026 1785 3039 1787 3053 1789 3066 1785 3077 1779 3083 1770 3077 1758 3071 1746 3062 1736 3053 1726 3042 1718 3031 1710 3019 1703 3008 1696 2996 1691 2983 1686 2970 1681 2957 1678 2944 1676 2931 1674 2917 1672 2904 1670 2891 1668 2877 1666 2864 1664 2851 1662 2838 1660 2824 1657 2811 1654 2798 1651 2773 1598 2779 1585 2785 1572 2793 1560 2801 1548 2811 1538 2821 1527 2830 1517 2839 1505 2848 1494 2854 1481 2860 1468 2866 1455 2872 1442 2877 1429 2876 1415 2883 1404 2894 1395 2896 1381 2892 1368 2888 1354 2886 1340 2884 1325 2881 1312 2876 1298 2869 1287 2855 1290 2843 1297 2830 1303 2821 1314 2815 1327 2811 1341 2806 1355 2803 1369 2801 1383 2797 1396 2792 1410 2786 1423 2781 1436 2775 1449 2767 1461 2760 1474 2753 1486 2743 1497 2733 1506 2724 1517 2716 1530 2708 1541 2702 1554 2699 1568
154  2656 1621 2643 1614 2631 1607 2617 1603 2604 1599 2590 1594 2577 1589 2564 1582 2552 1574 2541 1566 2530 1557 2518 1548 2506 1541 2493 1534 2480 1528 2468 1521 2456 1512 2450 1500 2438 1494 2424 1492 2410 1492 2395 1491 2381 1490 2367 1489 2359 1498 2364 1511 2370 1524 2377 1537 2378 1551 2388 1561 2396 1573 2403 1585 2409 1598 2422 1602 2437 1604 2449 1609 2461 1617 2473 1625 2486 1632 2498 1639 2510 1646 2523 1654 2536 1658 2550 1662 2562 1669 2575 1676 2588 1683 2601 1689 2614 1695 2627 1700 2646 1756 2645 1769 2643 1781 2643 1794 2642 1807 2642 1820 2638 1832 2635 1844 2632 1857 2628 1869 2625 1882 2622 1894 2617 1906 2613 1918 2609 1930 2606 1942 2602 1955 2597 1966 2598 1979 2596 1991 2595 2004 2593 2017 2594 2029 2597 2042 2603 2052 2614 2052 2622 2042 2632 2036 2639 2025 2646 2014 2653 2004 2661 1994 2669 1984 2677 1974 2683 1962 2686 1950 2690 1938 2694 1926 2697 1913 2701 1901 2704 1889 2708 1876 2711 1864 2715 1852 2719 1840 2722 1827 2727 1816 2732 1804 2736 1792 2738 1779 2772 1768 2785 1772 2798 1775 2812 1777 2825 1778 2839 1779 2852 1781 2866 1782 2879 1784 2892 1789 2905 1793 2918 1797 2931 1801 2944 1805 2957 1809 2970 1813 2983 1816 2996 1820 3010 1820 3024 1821 3037 1821 3051 1820 3064 1819 3078 1818 3091 1816 3096 1804 3090 1792 3082 1781 3074 1770 3064 1761 3054 1752 3043 1744 3032 1736 3020 1729 3008 1724 2996 1718 2983 1713 2971 1707 2957 1704 2944 1701 2931 1698 2917 1696 2904 1695 2890 1693 2877 1691 2864 1688 2850 1686 2837 1683 2824 1681 2810 1680 2788 1627 2796 1615 2803 1602 2809 1589 2816 1577 2824 1565 2833 1553 2844 1544 2854 1534 2863 1523 2873 1514 2878 1500 2883 1487 2888 1473 2894 1460 2897 1446 2903 1434 2912 1423 2916 1409 2912 1395 2909 1381 2905 1367 2903 1353 2902 1339 2898 1325 2889 1315 2876 1314 2864 1322 2852 1330 2842 1340 2835 1352 2829 1365 2824 1379 2820 1393 2816 1407 2813 1421 2809 1435 2804 1448 2798 1461 2792 1474 2785 1487 2776 1498 2768 1510 2758 1521 2749 1532 2740 1543 2731 1555 2724 1567 2719 1581 2713 1594
155  2642 1760 2630 1769 2621 1781 2613 1793 2606 1806 2599 1820 2591 1832 2581 1843 2572 1855 2560 1864 2549 1873 2541 1886 2531 1896 2518 1903 2506 1911 2498 1923 2491 1937 2485 1950 2473 1959 2462 1968 2459 1983 2453 1996 2445 2008 2442 2023 2455 2031 2468 2031 2482 2027 2493 2017 2503 2007 2518 2007 2532 2001 2545 1994 2559 1990 2572 1984 2584 1975 2597 1969 2610 1961 2618 1949 2629 1939 2639 1928 2648 1917 2662 1911 2675 1904 2684 1893 2685 1878 2684 1864 2692 1851 2699 1838 2702 1824 2705 1809 2765 1810 2768 1824 2771 1837 2776 1851 2781 1863 2790 1874 2799 1885 2809 1895 2821 1903 2832 1911 2843 1920 2854 1929 2865 1937 2876 1946 2888 1954 2899 1962 2913 1966 2926 1971 2938 1977 2951 1983 2965 1987 2978 1992 2991 1996 3005 2000 3018 2001 3032 1998 3022 1988 3011 1979 3001 1970 3001 1956 3000 1942 2995 1929 2991 1915 2986 1903 2980 1890 2973 1878 2964 1867 2956 1855 2945 1846 2934 1837 2922 1830 2910 1823 2898 1816 2886 1809 2873 1803 2861 1795 2850 1787 2839 1778 2828 1770 2817 1761 2824 1693 2837 1688 2849 1682 2859 1671 2870 1663 2882 1655 2895 1650 2907 1644 2914 1632 2925 1623 2936 1614 2945 1603 2952 1592 2958 1579 2966 1567 2976 1558 2979 1548 2977 1534 2984 1522 2991 1510 3000 1500 3009 1489 3015 1477 3023 1465 3026 1452 3013 1455 3000 1458 2986 1459 2972 1460 2959 1464 2946 1470 2933 1473 2919 1470 2905 1472 2894 1479 2885 1489 2875 1499 2865 1510 2858 1521 2851 1534 2844 1546 2835 1555 2822 1560 2808 1565 2799 1575 2789 1585 2781 1597 2773 1608 2769 1622 2765 1635 2702 1640 2694 1629 2687 1619 2679 1608 2671 1598 2663 1588 2654 1578 2646 1568 2637 1558 2629 1547 2620 1538 2610 1530 2600 1521 2590 1513 2579 1506 2567 1500 2555 1494 2543 1490 2530 1487 2517 1484 2504 1482 2491 1480 2478 1479 2466 1484 2454 1488 2441 1490 2436 1497 2441 1509 2446 1521 2457 1528 2464 1539 2472 1549 2483 1556 2496 1559 2507 1565 2518 1573 2528 1580 2539 1588 2549 1596 2560 1604 2570 1612 2580 1620 2588 1630 2596 1641 2604 1651 2611 1662 2618 1674 2629 1680 2641 1687 2652 1693
156  2530 1787 2521 1799 2512 1810 2502 1822 2493 1833 2484 1845 2476 1858 2465 1868 2454 1877 2443 1887 2433 1898 2424 1910 2412 1919 2399 1926 2389 1936 2381 1949 2375 1962 2366 1974 2355 1984 2345 1994 2336 2006 2328 2019 2325 2034 2327 2048 2338 2054 2353 2053 2367 2049 2379 2041 2390 2032 2405 2033 2418 2027 2431 2019 2445 2017 2458 2009 2470 2001 2483 1994 2493 1984 2503 1973 2515 1966 2525 1954 2534 1943 2548 1939 2560 1930 2571 1920 2577 1907 2574 1892 2581 1879 2588 1867 2594 1853 2597 1839 2648 1840 2655 1852 2659 1865 2659 1878 2666 1890 2676 1900 2686 1909 2696 1918 2707 1928 2717 1937 2729 1944 2740 1952 2751 1961 2761 1970 2771 1980 2783 1986 2795 1993 2808 1999 2820 2005 2833 2011 2846 2015 2859 2018 2872 2023 2885 2028 2899 2030 2910 2025 2902 2013 2895 2002 2887 1990 2887 1977 2887 1963 2882 1950 2877 1937 2873 1924 2868 1911 2860 1900 2853 1888 2843 1878 2833 1869 2822 1861 2810 1854 2799 1845 2788 1837 2774 1834 2762 1829 2750 1822 2739 1813 2729 1804 2719 1795 2708 1786 2715 1732 2724 1720 2732 1709 2743 1698 2753 1688 2766 1682 2780 1679 2793 1673 2803 1663 2812 1651 2823 1642 2834 1633 2842 1621 2850 1609 2857 1596 2868 1587 2876 1578 2873 1564 2878 1551 2886 1539 2894 1527 2902 1515 2905 1501 2916 1492 2924 1481 2914 1474 2900 1477 2885 1479 2871 1480 2857 1484 2844 1490 2831 1497 2818 1495 2804 1492 2792 1498 2782 1509 2771 1518 2760 1528 2753 1540 2746 1553 2736 1564 2726 1575 2712 1579 2699 1585 2689 1595 2680 1607 2672 1619 2664 1631 2652 1640 2641 1649 2588 1662 2581 1651 2573 1640 2566 1630 2558 1619 2550 1609 2542 1598 2535 1587 2528 1576 2518 1568 2508 1559 2499 1550 2490 1541 2479 1532 2468 1526 2456 1520 2444 1514 2432 1509 2420 1506 2407 1502 2394 1502 2381 1502 2368 1502 2355 1502 2342 1505 2330 1509 2326 1518 2330 1530 2336 1542 2347 1548 2353 1559 2361 1569 2371 1577 2384 1579 2395 1586 2406 1592 2417 1600 2428 1607 2439 1615 2449 1623 2458 1632 2468 1641 2475 1652 2482 1663 2489 1674 2498 1684 2507 1693 2518 1700 2529 1707 2540 1714
157  2637 1663 2624 1658 2611 1653 2597 1649 2584 1645 2570 1641 2557 1637 2544 1632 2531 1626 2518 1622 2504 1617 2491 1614 2477 1612 2463 1609 2449 1605 2436 1602 2422 1601 2408 1600 2394 1599 2380 1598 2366 1598 2352 1599 2338 1599 2324 1603 2329 1616 2334 1629 2342 1640 2354 1647 2365 1655 2373 1666 2377 1680 2385 1691 2396 1698 2410 1698 2423 1701 2434 1709 2447 1714 2461 1719 2474 1723 2487 1727 2501 1729 2515 1731 2529 1732 2543 1734 2557 1735 2571 1737 2585 1739 2599 1740 2613 1739 2627 1738 2657 1790 2652 1803 2644 1813 2634 1822 2631 1835 2625 1846 2616 1856 2611 1868 2608 1881 2606 1895 2605 1908 2604 1922 2602 1935 2600 1948 2598 1962 2597 1975 2595 1989 2594 2002 2593 2016 2591 2029 2589 2043 2588 2056 2585 2069 2587 2083 2594 2092 2607 2088 2618 2080 2628 2072 2638 2063 2647 2052 2655 2042 2664 2031 2671 2020 2679 2009 2686 1997 2694 1986 2702 1975 2710 1964 2716 1952 2721 1940 2727 1927 2732 1915 2737 1902 2742 1889 2747 1877 2751 1864 2756 1851 2757 1838 2757 1825 2750 1813 2812 1773 2827 1776 2841 1779 2856 1782 2870 1783 2885 1785 2900 1786 2914 1790 2929 1794 2943 1797 2957 1800 2972 1802 2987 1804 3002 1805 3016 1804 3031 1804 3046 1802 3060 1800 3074 1793 3087 1787 3097 1777 3104 1764 3116 1755 3128 1746 3141 1739 3149 1728 3145 1716 3132 1708 3120 1701 3107 1692 3094 1690 3079 1691 3064 1692 3050 1689 3035 1688 3020 1689 3005 1690 2990 1691 2976 1691 2961 1692 2946 1691 2931 1689 2917 1690 2902 1688 2887 1685 2873 1682 2858 1680 2844 1678 2829 1677 2814 1677 2789 1629 2786 1616 2783 1603 2785 1590 2790 1577 2789 1564 2786 1551 2784 1538 2780 1525 2776 1512 2773 1499 2770 1486 2767 1472 2763 1460 2759 1447 2755 1434 2749 1422 2744 1409 2738 1397 2733 1385 2727 1372 2721 1360 2714 1349 2706 1338 2698 1327 2686 1322 2674 1327 2668 1338 2665 1351 2657 1362 2660 1375 2658 1388 2655 1401 2652 1415 2652 1428 2652 1442 2652 1455 2652 1469 2653 1482 2653 1496 2655 1509 2657 1522 2659 1536 2661 1549 2664 1562 2666 1575 2669 1589 2673 1601 2678 1614 2682 1627
158  2738 1683 2724 1681 2711 1680 2697 1680 2684 1678 2671 1673 2658 1669 2644 1667 2631 1665 2618 1660 2605 1655 2592 1655 2578 1654 2564 1655 2551 1656 2537 1653 2525 1650 2511 1652 2498 1654 2484 1654 2470 1655 2457 1657 2443 1660 2431 1666 2433 1676 2440 1688 2452 1695 2464 1701 2476 1707 2481 1720 2486 1733 2494 1743 2507 1744 2521 1742 2533 1747 2545 1753 2558 1758 2572 1760 2585 1762 2599 1763 2613 1762 2626 1762 2640 1763 2654 1764 2667 1765 2681 1765 2695 1766 2709 1766 2722 1767 2736 1767 2770 1808 2762 1818 2754 1829 2747 1840 2744 1853 2741 1865 2733 1875 2730 1888 2729 1901 2729 1914 2729 1928 2730 1941 2730 1954 2729 1967 2729 1981 2729 1994 2729 2007 2729 2020 2728 2033 2728 2047 2728 2060 2728 2073 2728 2086 2730 2099 2732 2112 2744 2106 2755 2098 2764 2089 2771 2078 2778 2066 2786 2056 2793 2045 2800 2033 2807 2022 2813 2010 2819 1999 2826 1987 2832 1976 2837 1963 2841 1951 2845 1938 2849 1925 2853 1913 2857 1900 2861 1888 2863 1875 2862 1861 2861 1848 2859 1835 2858 1822 2913 1771 2927 1773 2942 1775 2957 1775 2971 1775 2986 1776 3000 1776 3015 1777 3029 1779 3044 1781 3058 1782 3073 1783 3087 1782 3102 1780 3116 1778 3131 1777 3145 1775 3160 1773 3173 1766 3184 1758 3195 1747 3199 1735 3203 1722 3215 1714 3226 1704 3235 1693 3235 1680 3223 1673 3210 1666 3196 1662 3182 1664 3168 1668 3153 1668 3139 1667 3125 1670 3111 1673 3096 1672 3081 1672 3067 1673 3052 1674 3038 1676 3023 1679 3009 1683 2995 1682 2981 1680 2966 1679 2952 1678 2937 1679 2923 1680 2908 1681 2864 1642 2865 1629 2866 1615 2867 1602 2868 1588 2865 1575 2862 1562 2858 1549 2853 1537 2849 1524 2844 1511 2839 1499 2834 1486 2829 1474 2824 1461 2819 1449 2815 1436 2807 1425 2800 1414 2794 1402 2785 1391 2776 1381 2768 1371 2760 1360 2750 1351 2738 1350 2731 1359 2729 1372 2725 1383 2718 1392 2721 1405 2720 1418 2720 1432 2719 1445 2720 1458 2722 1472 2723 1485 2726 1498 2728 1512 2731 1525 2736 1537 2740 1550 2741 1564 2745 1576 2752 1587 2754 1600 2757 1613 2761 1626 2765 1639 2769 1652
159  2543 1767 2535 1775 2528 1784 2520 1792 2513 1801 2505 1809 2498 1817 2490 1826 2482 1834 2475 1842 2467 1850 2459 1859 2450 1865 2440 1871 2431 1877 2421 1883 2412 1889 2407 1899 2403 1910 2399 1920 2395 1931 2393 1942 2393 1953 2399 1963 2405 1972 2411 1981 2419 1990 2426 1999 2436 2002 2447 2002 2455 1995 2462 1986 2469 1977 2475 1968 2482 1959 2488 1949 2494 1939 2499 1930 2505 1920 2510 1910 2517 1900 2523 1891 2529 1882 2538 1874 2546 1867 2555 1859 2563 1852 2573 1846 2582 1840 2592 1834 2663 1851 2671 1859 2680 1867 2688 1874 2696 1883 2702 1892 2709 1901 2716 1910 2722 1920 2728 1930 2733 1940 2739 1950 2744 1960 2750 1970 2755 1980 2761 1990 2767 2000 2774 2008 2782 2016 2791 2024 2801 2028 2812 2029 2822 2027 2832 2021 2842 2015 2852 2010 2860 2002 2867 1993 2873 1983 2873 1974 2867 1964 2862 1954 2856 1944 2846 1939 2836 1933 2828 1925 2820 1917 2812 1908 2805 1900 2798 1891 2791 1882 2784 1873 2777 1864 2770 1855 2763 1845 2757 1836 2750 1827 2744 1817 2736 1810 2727 1802 2748 1737 2759 1732 2770 1726 2781 1721 2790 1713 2800 1706 2811 1700 2822 1695 2833 1690 2845 1686 2856 1683 2866 1675 2875 1667 2884 1659 2893 1651 2900 1641 2908 1632 2915 1622 2919 1610 2923 1599 2926 1587 2927 1575 2929 1563 2931 1551 2933 1539 2927 1536 2915 1539 2905 1535 2901 1524 2896 1513 2884 1514 2874 1520 2865 1528 2856 1537 2848 1545 2840 1555 2834 1565 2828 1576 2820 1585 2812 1594 2803 1603 2793 1610 2784 1618 2774 1625 2764 1631 2754 1638 2744 1646 2734 1653 2725 1661 2715 1668 2629 1646 2623 1637 2618 1628 2612 1619 2606 1610 2600 1601 2594 1592 2588 1583 2583 1573 2578 1564 2573 1555 2568 1545 2563 1536 2558 1526 2552 1517 2544 1510 2537 1502 2530 1494 2526 1484 2521 1475 2512 1468 2504 1461 2494 1459 2483 1457 2476 1464 2469 1472 2464 1481 2459 1491 2454 1500 2452 1511 2452 1521 2456 1531 2460 1541 2465 1550 2472 1559 2478 1568 2485 1576 2492 1584 2499 1592 2506 1601 2513 1609 2520 1617 2525 1626 2529 1636 2534 1646 2539 1655 2543 1665 2547 1675 2551 1685 2555 1695
160  2463 1770 2454 1777 2446 1784 2437 1792 2429 1800 2421 1808 2413 1816 2405 1823 2396 1831 2388 1838 2379 1845 2370 1852 2361 1859 2352 1865 2343 1872 2334 1879 2325 1886 2321 1896 2317 1907 2313 1917 2309 1928 2305 1939 2306 1949 2311 1959 2318 1967 2325 1976 2333 1985 2341 1992 2351 1995 2362 1992 2370 1984 2377 1975 2384 1967 2392 1958 2399 1950 2406 1941 2412 1932 2418 1922 2424 1912 2422 1901 2426 1892 2435 1886 2443 1879 2452 1871 2460 1864 2470 1857 2479 1852 2489 1847 2499 1840 2508 1834 2585 1857 2593 1865 2600 1873 2608 1881 2613 1890 2619 1899 2625 1909 2630 1919 2635 1928 2640 1938 2645 1948 2650 1957 2656 1967 2662 1976 2667 1986 2673 1995 2679 2004 2685 2014 2690 2023 2699 2029 2709 2034 2719 2037 2730 2039 2741 2040 2750 2034 2759 2028 2767 2021 2769 2010 2770 1999 2770 1989 2765 1979 2761 1969 2755 1959 2748 1951 2741 1942 2734 1934 2727 1925 2721 1917 2714 1908 2707 1899 2700 1891 2693 1882 2687 1873 2681 1864 2675 1854 2670 1845 2665 1835 2660 1825 2654 1816 2648 1807 2664 1741 2675 1735 2685 1730 2696 1724 2707 1719 2718 1715 2729 1710 2740 1706 2751 1702 2763 1698 2774 1694 2784 1687 2794 1681 2803 1673 2812 1665 2820 1656 2828 1647 2836 1638 2842 1628 2845 1616 2849 1605 2851 1593 2853 1581 2854 1569 2857 1557 2855 1550 2843 1551 2833 1548 2828 1537 2822 1527 2811 1526 2800 1532 2790 1538 2782 1547 2774 1556 2766 1565 2757 1572 2747 1580 2740 1590 2733 1599 2726 1609 2717 1617 2709 1626 2699 1632 2689 1638 2678 1644 2668 1651 2658 1658 2649 1665 2639 1672 2552 1649 2546 1640 2539 1632 2533 1623 2528 1614 2522 1605 2517 1596 2512 1586 2507 1577 2502 1568 2496 1558 2491 1549 2486 1540 2481 1530 2475 1521 2469 1513 2463 1504 2457 1495 2451 1486 2446 1477 2440 1468 2432 1461 2424 1454 2414 1458 2405 1463 2399 1472 2393 1481 2387 1489 2384 1499 2381 1510 2384 1520 2387 1530 2391 1540 2395 1550 2400 1559 2406 1568 2413 1576 2420 1584 2427 1592 2434 1600 2441 1609 2447 1617 2452 1626 2456 1636 2461 1646 2463 1656 2466 1667 2469 1677 2474 1686 2478 1696
161  2543 1666 2532 1660 2521 1654 2511 1648 2500 1642 2489 1636 2478 1632 2466 1631 2454 1634 2442 1637 2430 1639 2417 1640 2405 1638 2393 1642 2382 1646 2370 1651 2360 1657 2349 1663 2339 1670 2329 1677 2321 1686 2316 1697 2312 1709 2306 1720 2305 1732 2305 1744 2312 1754 2320 1764 2328 1773 2335 1784 2343 1793 2353 1797 2365 1796 2377 1792 2388 1788 2393 1777 2400 1769 2412 1768 2425 1767 2436 1767 2445 1775 2457 1776 2469 1774 2479 1767 2489 1760 2501 1757 2513 1754 2525 1751 2535 1744 2543 1735 2589 1804 2584 1815 2579 1826 2574 1837 2570 1848 2567 1860 2564 1871 2561 1883 2559 1895 2557 1907 2555 1919 2554 1931 2553 1943 2553 1954 2555 1966 2556 1978 2558 1990 2559 2002 2561 2014 2563 2026 2560 2038 2565 2048 2571 2059 2575 2070 2586 2071 2596 2065 2605 2057 2612 2048 2620 2038 2625 2027 2631 2017 2637 2006 2642 1995 2647 1985 2652 1974 2658 1963 2663 1952 2668 1941 2673 1930 2679 1920 2684 1909 2689 1898 2694 1887 2694 1875 2695 1863 2689 1853 2682 1844 2676 1833 2672 1822 2670 1810 2723 1776 2734 1781 2746 1786 2751 1797 2757 1808 2767 1815 2777 1821 2789 1826 2800 1830 2812 1832 2824 1830 2837 1828 2849 1826 2861 1823 2873 1821 2885 1819 2897 1817 2910 1815 2922 1814 2933 1819 2945 1816 2955 1809 2963 1800 2975 1796 2987 1793 2998 1789 2994 1781 2985 1773 2976 1764 2966 1757 2955 1751 2944 1746 2932 1744 2920 1741 2908 1738 2896 1733 2885 1729 2873 1724 2862 1718 2852 1712 2841 1707 2829 1702 2818 1697 2806 1693 2794 1689 2782 1686 2770 1684 2758 1683 2746 1686 2734 1689 2681 1610 2691 1603 2701 1595 2710 1587 2716 1578 2714 1565 2712 1553 2714 1541 2717 1529 2719 1517 2723 1505 2728 1494 2731 1482 2725 1471 2720 1460 2725 1449 2731 1438 2736 1426 2742 1416 2748 1405 2749 1393 2741 1388 2729 1390 2717 1392 2705 1394 2693 1397 2680 1398 2668 1401 2657 1405 2645 1409 2634 1415 2624 1422 2618 1433 2611 1443 2607 1455 2604 1467 2600 1478 2592 1488 2589 1500 2588 1512 2581 1521 2573 1529 2575 1541 2576 1553 2572 1565 2569 1576 2577 1586 2584 1596 2592 1605 2600 1615
162  2380 1683 2369 1678 2357 1673 2346 1668 2336 1661 2326 1654 2314 1650 2302 1649 2290 1652 2278 1654 2266 1655 2253 1655 2241 1656 2229 1659 2218 1664 2207 1669 2195 1672 2183 1675 2171 1679 2160 1685 2153 1695 2147 1706 2141 1717 2136 1728 2135 1740 2134 1751 2134 1762 2141 1773 2148 1782 2156 1792 2162 1803 2171 1810 2183 1813 2194 1810 2206 1805 2217 1803 2227 1795 2238 1792 2251 1792 2263 1792 2275 1795 2286 1800 2297 1798 2308 1792 2319 1786 2330 1781 2341 1777 2353 1774 2366 1772 2378 1771 2419 1832 2414 1843 2409 1853 2404 1864 2399 1875 2394 1886 2391 1897 2389 1908 2387 1920 2385 1932 2383 1943 2381 1955 2381 1967 2381 1978 2382 1990 2383 2002 2384 2014 2385 2025 2386 2037 2386 2049 2385 2061 2387 2072 2391 2083 2399 2090 2411 2090 2422 2087 2432 2081 2440 2073 2446 2063 2452 2053 2458 2042 2464 2032 2470 2022 2475 2011 2481 2001 2486 1990 2492 1980 2498 1970 2503 1959 2509 1949 2515 1939 2521 1929 2524 1918 2526 1906 2528 1894 2527 1883 2522 1873 2514 1864 2508 1854 2504 1843 2557 1800 2568 1807 2579 1813 2584 1825 2589 1837 2594 1848 2607 1849 2617 1855 2628 1861 2641 1863 2653 1865 2665 1865 2675 1857 2687 1854 2700 1853 2713 1852 2725 1850 2738 1847 2750 1844 2763 1843 2775 1844 2786 1840 2796 1832 2808 1828 2820 1824 2833 1821 2837 1815 2828 1805 2819 1797 2808 1791 2796 1784 2785 1778 2774 1773 2762 1768 2750 1763 2738 1758 2726 1754 2713 1751 2701 1747 2689 1744 2679 1735 2668 1731 2656 1726 2645 1719 2634 1714 2621 1711 2609 1712 2597 1715 2584 1716 2571 1717 2518 1644 2525 1633 2533 1623 2544 1616 2553 1607 2556 1595 2554 1582 2552 1570 2557 1558 2558 1545 2560 1532 2567 1521 2574 1510 2571 1497 2561 1489 2566 1477 2571 1465 2577 1454 2584 1442 2590 1431 2595 1419 2595 1406 2582 1406 2569 1406 2556 1409 2543 1413 2530 1414 2517 1415 2505 1417 2493 1422 2481 1429 2470 1436 2461 1445 2456 1457 2450 1469 2444 1480 2437 1491 2430 1502 2423 1513 2418 1525 2413 1538 2409 1550 2411 1563 2412 1576 2414 1589 2409 1599 2418 1609 2426 1619 2431 1632 2435 1644
163  2430 1599 2420 1593 2410 1587 2398 1585 2386 1582 2375 1579 2363 1575 2352 1571 2342 1566 2331 1560 2320 1556 2308 1553 2297 1549 2286 1546 2274 1542 2264 1536 2253 1531 2242 1528 2230 1525 2219 1521 2207 1521 2197 1527 2186 1533 2177 1540 2171 1549 2170 1561 2167 1573 2165 1584 2168 1595 2175 1605 2184 1610 2196 1613 2208 1612 2219 1614 2231 1617 2242 1620 2254 1624 2265 1627 2276 1631 2288 1635 2299 1639 2310 1642 2322 1646 2333 1649 2344 1654 2355 1658 2366 1663 2377 1669 2387 1674 2398 1679 2430 1760 2426 1772 2422 1783 2417 1795 2412 1806 2406 1816 2399 1827 2393 1837 2387 1848 2384 1860 2381 1872 2376 1883 2372 1894 2374 1906 2376 1918 2377 1930 2379 1942 2379 1954 2380 1967 2383 1978 2387 1990 2391 2002 2395 2013 2400 2024 2406 2035 2417 2041 2428 2042 2432 2031 2431 2019 2431 2007 2434 1995 2437 1983 2439 1971 2442 1959 2444 1947 2445 1934 2447 1922 2449 1910 2452 1898 2456 1886 2460 1875 2464 1863 2470 1853 2479 1845 2488 1837 2496 1827 2502 1816 2506 1805 2509 1793 2512 1781 2579 1751 2589 1755 2600 1759 2610 1763 2621 1767 2632 1770 2642 1773 2653 1776 2664 1780 2675 1783 2685 1785 2696 1788 2707 1790 2718 1792 2730 1793 2741 1794 2752 1792 2763 1791 2774 1790 2784 1786 2795 1781 2805 1776 2814 1771 2824 1765 2833 1758 2841 1751 2847 1741 2842 1733 2832 1729 2821 1726 2810 1725 2799 1723 2788 1723 2776 1722 2765 1721 2754 1719 2743 1716 2732 1714 2721 1713 2710 1713 2699 1712 2688 1710 2677 1708 2666 1706 2655 1703 2645 1699 2635 1694 2625 1688 2615 1683 2605 1678 2573 1608 2573 1597 2573 1585 2576 1574 2579 1563 2582 1552 2584 1541 2586 1530 2590 1519 2595 1509 2599 1498 2603 1487 2607 1477 2611 1466 2614 1455 2618 1444 2621 1433 2624 1422 2628 1412 2629 1400 2630 1389 2632 1378 2633 1366 2633 1355 2632 1347 2622 1353 2612 1359 2602 1364 2593 1371 2583 1377 2576 1386 2568 1394 2561 1403 2553 1411 2545 1420 2538 1428 2533 1438 2529 1449 2525 1460 2522 1471 2519 1482 2517 1493 2515 1504 2513 1515 2508 1526 2503 1535 2497 1545 2492 1555 2487 1566 2486 1577
164  2511 1615 2500 1609 2490 1604 2479 1599 2467 1598 2455 1595 2445 1589 2434 1583 2424 1577 2413 1571 2403 1565 2392 1560 2381 1556 2370 1551 2359 1545 2350 1537 2341 1530 2329 1528 2317 1527 2306 1522 2295 1517 2284 1519 2273 1524 2263 1532 2256 1540 2253 1552 2251 1564 2249 1576 2250 1588 2253 1599 2261 1608 2271 1612 2283 1612 2295 1615 2307 1619 2318 1622 2330 1626 2341 1630 2352 1634 2363 1638 2375 1643 2386 1647 2397 1652 2408 1656 2419 1661 2430 1667 2440 1673 2451 1678 2461 1684 2472 1690 2492 1771 2487 1782 2482 1794 2477 1805 2472 1817 2468 1828 2461 1839 2454 1849 2448 1860 2443 1871 2437 1882 2430 1893 2429 1905 2431 1917 2431 1929 2430 1942 2430 1954 2430 1967 2431 1979 2434 1991 2436 2003 2441 2015 2445 2027 2450 2038 2457 2048 2464 2059 2476 2059 2482 2049 2483 2037 2483 2025 2488 2013 2492 2001 2496 1989 2500 1977 2503 1965 2506 1953 2507 1941 2508 1929 2510 1916 2515 1905 2520 1894 2526 1883 2533 1872 2542 1864 2551 1856 2559 1846 2567 1837 2573 1826 2577 1814 2580 1802 2642 1779 2653 1783 2663 1787 2674 1792 2685 1796 2695 1800 2706 1804 2717 1807 2728 1810 2739 1813 2750 1817 2761 1821 2772 1825 2782 1829 2794 1831 2805 1831 2817 1831 2828 1831 2839 1828 2850 1825 2861 1822 2872 1818 2882 1813 2892 1808 2902 1802 2911 1795 2920 1787 2918 1781 2908 1777 2898 1772 2886 1770 2875 1768 2864 1765 2853 1762 2842 1759 2831 1755 2820 1752 2809 1749 2798 1748 2786 1747 2775 1746 2763 1744 2752 1741 2741 1739 2730 1734 2720 1730 2709 1725 2700 1719 2690 1712 2681 1706 2653 1635 2654 1624 2656 1612 2657 1601 2660 1590 2665 1580 2669 1569 2675 1560 2681 1550 2687 1540 2690 1530 2694 1519 2697 1508 2702 1498 2706 1487 2711 1477 2714 1466 2717 1455 2720 1444 2723 1433 2726 1422 2729 1411 2730 1400 2730 1388 2730 1377 2720 1382 2710 1388 2700 1393 2691 1399 2681 1406 2672 1413 2664 1421 2656 1428 2647 1436 2638 1443 2630 1451 2625 1461 2620 1471 2615 1481 2610 1491 2606 1502 2602 1512 2600 1524 2598 1535 2593 1545 2587 1555 2581 1564 2576 1574 2572 1585 2569 1596
165  2569 1715 2559 1714 2550 1712 2540 1711 2531 1710 2521 1708 2511 1707 2502 1705 2492 1704 2483 1702 2473 1701 2463 1699 2454 1698 2444 1696 2435 1695 2425 1697 2416 1699 2406 1701 2398 1706 2390 1711 2382 1717 2378 1726 2375 1735 2371 1744 2370 1753 2369 1763 2370 1772 2372 1782 2375 1791 2379 1800 2383 1809 2392 1811 2402 1812 2412 1810 2421 1808 2430 1805 2440 1802 2449 1800 2459 1799 2468 1798 2477 1794 2485 1789 2494 1785 2504 1785 2513 1784 2523 1784 2533 1785 2542 1787 2552 1789 2561 1792 2626 1856 2627 1866 2628 1877 2630 1887 2632 1898 2633 1908 2632 1919 2630 1929 2629 1940 2627 1950 2626 1960 2626 1971 2627 1981 2625 1992 2623 2002 2620 2012 2619 2023 2617 2033 2614 2043 2610 2053 2611 2059 2621 2064 2628 2071 2637 2075 2646 2070 2656 2070 2667 2072 2676 2071 2684 2064 2692 2057 2697 2047 2702 2038 2704 2028 2705 2017 2706 2007 2706 1996 2707 1986 2707 1975 2706 1965 2706 1954 2705 1944 2704 1933 2703 1923 2702 1912 2703 1902 2704 1891 2706 1881 2706 1870 2705 1860 2705 1849 2753 1803 2765 1804 2776 1806 2788 1805 2799 1804 2811 1803 2823 1802 2834 1800 2846 1800 2858 1799 2869 1799 2881 1798 2893 1797 2904 1796 2916 1795 2927 1794 2939 1793 2951 1793 2962 1792 2973 1788 2985 1791 2996 1793 3005 1789 3012 1780 3019 1770 3021 1760 3018 1749 3008 1743 2999 1735 2990 1728 2979 1730 2967 1730 2956 1726 2945 1723 2934 1720 2922 1719 2911 1720 2899 1721 2887 1723 2876 1725 2864 1724 2853 1723 2841 1722 2829 1721 2818 1720 2806 1719 2795 1717 2783 1714 2772 1713 2760 1712 2703 1656 2701 1645 2700 1634 2698 1623 2697 1613 2696 1602 2695 1591 2695 1580 2694 1569 2694 1558 2695 1547 2695 1536 2696 1525 2697 1514 2698 1503 2698 1492 2699 1481 2696 1471 2693 1460 2689 1450 2685 1440 2678 1432 2669 1425 2660 1419 2649 1416 2639 1415 2629 1420 2625 1429 2623 1440 2621 1451 2619 1462 2618 1473 2616 1484 2616 1494 2616 1505 2617 1516 2617 1527 2617 1538 2617 1549 2617 1560 2617 1571 2616 1582 2615 1593 2614 1604 2612 1615 2610 1626 2610 1636 2615 1646 2619 1656 2624 1666
166  2401 1669 2392 1665 2383 1661 2373 1658 2364 1656 2354 1654 2345 1651 2335 1648 2325 1646 2316 1643 2306 1641 2297 1638 2287 1635 2277 1632 2268 1630 2258 1628 2248 1628 2238 1629 2229 1633 2220 1638 2213 1644 2206 1651 2199 1659 2196 1668 2193 1678 2191 1687 2190 1697 2190 1707 2192 1717 2196 1726 2202 1733 2211 1737 2220 1738 2230 1737 2240 1735 2250 1734 2260 1733 2270 1732 2279 1729 2289 1726 2298 1723 2308 1723 2318 1724 2328 1724 2338 1726 2347 1729 2357 1731 2366 1734 2376 1735 2386 1737 2445 1817 2445 1827 2444 1837 2444 1847 2442 1857 2440 1867 2438 1877 2436 1887 2434 1897 2432 1907 2430 1917 2428 1927 2426 1937 2422 1946 2419 1956 2417 1966 2414 1975 2411 1985 2405 1993 2402 2002 2407 2010 2416 2014 2425 2018 2430 2026 2440 2026 2451 2026 2461 2025 2470 2022 2479 2018 2487 2011 2494 2004 2499 1995 2505 1987 2507 1977 2509 1967 2510 1957 2512 1947 2512 1937 2511 1927 2511 1917 2511 1907 2512 1896 2512 1886 2513 1876 2514 1866 2515 1856 2516 1846 2518 1836 2519 1826 2521 1816 2575 1771 2586 1772 2598 1773 2609 1774 2621 1773 2632 1772 2643 1771 2655 1769 2666 1768 2677 1769 2689 1769 2700 1770 2712 1770 2723 1770 2734 1769 2746 1769 2757 1771 2768 1774 2779 1773 2790 1770 2801 1771 2813 1772 2823 1769 2830 1760 2836 1751 2839 1740 2837 1729 2828 1723 2820 1715 2814 1706 2804 1702 2792 1701 2781 1699 2770 1697 2759 1695 2747 1693 2736 1693 2725 1693 2713 1694 2702 1694 2690 1695 2679 1694 2668 1693 2656 1691 2645 1690 2634 1688 2623 1684 2612 1681 2600 1681 2589 1681 2537 1625 2536 1614 2535 1603 2534 1592 2532 1581 2531 1570 2532 1559 2533 1548 2532 1536 2532 1525 2533 1514 2535 1503 2536 1492 2537 1481 2539 1470 2540 1459 2542 1448 2541 1437 2541 1426 2538 1415 2532 1405 2526 1396 2519 1388 2510 1381 2502 1374 2492 1372 2482 1376 2476 1385 2472 1395 2469 1406 2467 1417 2465 1428 2464 1439 2463 1450 2461 1461 2460 1472 2459 1483 2458 1494 2457 1505 2455 1516 2454 1527 2452 1538 2451 1549 2449 1561 2448 1572 2447 1583 2448 1594 2449 1605 2450 1616 2451 1627
167  2492 1688 2485 1679 2479 1671 2472 1662 2464 1655 2454 1651 2444 1648 2434 1644 2423 1643 2413 1645 2402 1647 2393 1653 2385 1660 2375 1664 2365 1665 2354 1662 2343 1661 2333 1661 2323 1663 2317 1672 2314 1682 2315 1693 2315 1704 2317 1715 2318 1725 2320 1736 2313 1745 2309 1753 2311 1764 2314 1775 2321 1780 2332 1783 2342 1785 2352 1789 2362 1794 2372 1798 2382 1803 2391 1809 2401 1814 2410 1819 2421 1821 2431 1820 2442 1819 2452 1816 2458 1807 2464 1798 2471 1791 2481 1786 2490 1781 2500 1776 2544 1829 2540 1841 2537 1852 2527 1856 2515 1857 2502 1857 2490 1858 2483 1867 2476 1877 2478 1889 2482 1900 2485 1912 2489 1923 2493 1935 2497 1946 2501 1958 2505 1970 2507 1982 2509 1994 2511 2006 2514 2017 2518 2029 2522 2040 2527 2051 2532 2063 2537 2073 2546 2082 2554 2083 2559 2072 2565 2061 2570 2050 2573 2038 2575 2026 2577 2014 2579 2002 2581 1990 2583 1978 2584 1966 2588 1955 2592 1943 2597 1932 2601 1921 2607 1910 2616 1903 2624 1894 2625 1882 2627 1870 2625 1858 2622 1846 2620 1834 2682 1787 2692 1786 2703 1786 2713 1785 2723 1784 2734 1783 2744 1783 2754 1782 2765 1782 2775 1781 2786 1781 2796 1780 2806 1780 2817 1779 2827 1778 2837 1778 2848 1777 2858 1777 2868 1776 2879 1774 2889 1773 2899 1771 2909 1769 2918 1765 2927 1759 2931 1753 2924 1745 2916 1738 2909 1731 2900 1725 2891 1720 2882 1714 2873 1711 2863 1707 2853 1704 2844 1700 2834 1695 2825 1691 2815 1687 2805 1684 2795 1681 2785 1678 2775 1676 2765 1674 2755 1673 2744 1672 2734 1669 2725 1666 2715 1662 2705 1659 2696 1645 2700 1635 2704 1626 2708 1616 2710 1606 2713 1596 2712 1585 2711 1575 2711 1564 2710 1554 2709 1543 2709 1533 2708 1522 2708 1512 2709 1502 2709 1491 2707 1481 2705 1470 2703 1460 2700 1450 2697 1440 2693 1430 2688 1421 2683 1413 2673 1409 2665 1413 2657 1421 2654 1430 2650 1440 2648 1450 2648 1461 2647 1471 2646 1481 2643 1492 2641 1502 2638 1512 2635 1522 2632 1532 2629 1542 2626 1552 2620 1561 2615 1570 2609 1578 2604 1587 2598 1596 2592 1605 2587 1614 2583 1624 2579 1633 2575 1643
168  2569 1686 2559 1680 2549 1675 2541 1667 2536 1657 2531 1647 2524 1638 2515 1633 2503 1631 2492 1630 2481 1633 2471 1637 2460 1642 2453 1650 2448 1660 2436 1660 2430 1652 2425 1642 2414 1642 2403 1643 2394 1649 2388 1659 2382 1668 2382 1680 2381 1691 2380 1702 2379 1714 2377 1725 2377 1736 2380 1747 2384 1757 2394 1762 2404 1768 2414 1774 2424 1780 2435 1781 2446 1782 2454 1790 2463 1798 2473 1802 2484 1805 2495 1808 2506 1810 2517 1812 2527 1811 2532 1801 2537 1791 2545 1783 2556 1781 2567 1778 2593 1826 2586 1836 2580 1845 2569 1848 2558 1849 2550 1856 2546 1867 2542 1878 2542 1889 2544 1901 2546 1913 2549 1924 2551 1935 2554 1947 2557 1958 2560 1970 2563 1981 2565 1993 2566 2004 2567 2016 2569 2027 2575 2037 2581 2048 2584 2059 2586 2070 2591 2081 2599 2087 2608 2083 2614 2072 2619 2062 2622 2050 2625 2039 2628 2028 2631 2016 2634 2005 2636 1993 2638 1982 2639 1970 2643 1959 2647 1948 2651 1937 2657 1926 2665 1919 2675 1912 2682 1903 2686 1892 2690 1881 2691 1869 2692 1858 2690 1846 2749 1795 2760 1795 2771 1795 2782 1796 2794 1796 2805 1795 2816 1793 2827 1791 2837 1789 2848 1786 2859 1786 2871 1786 2882 1786 2893 1786 2904 1786 2915 1786 2926 1786 2938 1787 2949 1787 2960 1785 2970 1783 2981 1780 2989 1772 2997 1764 2989 1756 2981 1748 2973 1741 2964 1734 2955 1728 2944 1725 2933 1722 2923 1720 2912 1716 2902 1712 2891 1708 2881 1704 2871 1700 2860 1696 2849 1693 2838 1691 2827 1689 2816 1687 2806 1684 2795 1680 2785 1676 2778 1682 2774 1692 2769 1702 2763 1711 2755 1719 2714 1672 2723 1665 2732 1658 2743 1655 2754 1654 2766 1652 2772 1645 2775 1634 2778 1623 2780 1612 2781 1600 2782 1589 2783 1577 2784 1566 2785 1554 2785 1543 2786 1531 2787 1520 2787 1508 2786 1497 2786 1485 2785 1474 2783 1463 2779 1452 2776 1441 2771 1430 2764 1422 2755 1425 2748 1434 2741 1443 2734 1452 2728 1462 2728 1473 2729 1484 2730 1496 2724 1506 2719 1516 2714 1526 2710 1537 2705 1548 2701 1558 2696 1569 2692 1580 2685 1588 2677 1597 2669 1605 2664 1615 2658 1626 2653 1636 2648 1646
169  2545 1699 2534 1704 2523 1710 2513 1716 2503 1723 2494 1731 2486 1741 2478 1750 2470 1759 2461 1767 2452 1776 2444 1784 2436 1793 2428 1802 2419 1812 2411 1820 2402 1829 2394 1837 2385 1846 2376 1855 2367 1863 2359 1872 2352 1882 2347 1892 2342 1904 2352 1908 2364 1911 2376 1912 2388 1909 2400 1907 2411 1903 2423 1898 2434 1893 2444 1888 2455 1882 2465 1875 2475 1867 2484 1860 2494 1852 2503 1844 2513 1837 2522 1829 2531 1821 2540 1813 2550 1805 2559 1798 2569 1791 2578 1782 2586 1773 2594 1764 2656 1773 2664 1782 2672 1791 2680 1800 2688 1810 2696 1819 2703 1828 2710 1838 2717 1848 2725 1858 2732 1867 2740 1876 2748 1885 2756 1895 2763 1904 2771 1914 2777 1924 2777 1936 2783 1946 2791 1954 2803 1955 2816 1956 2827 1953 2839 1949 2848 1942 2856 1933 2862 1923 2867 1912 2871 1900 2873 1888 2874 1876 2872 1865 2866 1854 2858 1846 2849 1837 2840 1829 2831 1821 2822 1813 2813 1805 2804 1796 2796 1788 2787 1780 2778 1771 2770 1762 2761 1754 2754 1744 2747 1734 2740 1725 2731 1716 2722 1708 2721 1641 2730 1634 2739 1627 2748 1621 2757 1614 2766 1607 2775 1599 2783 1592 2792 1584 2800 1576 2807 1568 2815 1560 2823 1551 2830 1543 2837 1534 2843 1524 2846 1513 2849 1502 2855 1493 2861 1483 2867 1474 2869 1463 2870 1451 2869 1441 2864 1430 2859 1420 2851 1412 2842 1406 2831 1405 2819 1405 2808 1408 2798 1412 2792 1421 2787 1431 2780 1440 2773 1449 2766 1458 2759 1467 2752 1476 2746 1486 2739 1495 2734 1505 2728 1514 2722 1524 2715 1533 2706 1540 2697 1547 2689 1555 2681 1563 2673 1571 2597 1569 2589 1560 2581 1550 2573 1541 2565 1532 2558 1522 2551 1511 2545 1501 2539 1490 2533 1479 2528 1468 2522 1457 2514 1448 2506 1438 2497 1430 2488 1422 2479 1413 2470 1404 2461 1396 2453 1387 2443 1379 2433 1373 2422 1373 2414 1382 2409 1393 2409 1405 2408 1417 2408 1430 2407 1442 2409 1454 2412 1466 2416 1478 2420 1489 2425 1501 2429 1512 2434 1524 2439 1535 2444 1546 2450 1557 2457 1567 2464 1578 2472 1586 2481 1595 2490 1603 2498 1613 2506 1622 2517 1619 2528 1615 2539 1620 2549 1627
170  2500 1747 2490 1753 2479 1753 2469 1755 2459 1762 2454 1772 2449 1783 2443 1793 2436 1803 2427 1810 2419 1818 2410 1826 2403 1835 2395 1844 2387 1853 2378 1861 2369 1869 2361 1877 2354 1886 2345 1894 2337 1903 2328 1911 2321 1919 2313 1928 2309 1939 2314 1948 2325 1951 2336 1950 2348 1948 2359 1945 2371 1941 2382 1937 2392 1932 2403 1927 2413 1920 2422 1914 2432 1907 2441 1899 2450 1892 2459 1884 2468 1877 2478 1870 2487 1863 2497 1856 2506 1849 2516 1842 2525 1835 2532 1826 2539 1816 2543 1805 2613 1818 2623 1825 2633 1833 2642 1840 2652 1848 2661 1857 2669 1866 2677 1875 2685 1885 2692 1895 2699 1905 2705 1915 2712 1926 2721 1934 2729 1943 2735 1954 2743 1963 2741 1972 2740 1983 2749 1990 2761 1991 2772 1993 2784 1993 2797 1991 2808 1988 2814 1977 2821 1967 2826 1955 2831 1944 2833 1932 2834 1920 2830 1908 2820 1903 2814 1893 2805 1884 2796 1876 2787 1867 2778 1859 2768 1851 2760 1842 2751 1834 2742 1825 2734 1816 2725 1807 2717 1798 2709 1789 2701 1779 2694 1769 2685 1760 2677 1751 2680 1690 2689 1683 2698 1677 2707 1670 2715 1662 2723 1655 2731 1647 2739 1639 2747 1632 2755 1624 2764 1616 2772 1609 2780 1601 2787 1592 2793 1583 2800 1574 2804 1564 2807 1553 2811 1543 2815 1532 2820 1522 2824 1512 2828 1502 2826 1491 2819 1482 2812 1473 2804 1465 2794 1460 2784 1461 2773 1462 2762 1463 2756 1471 2753 1482 2748 1492 2742 1501 2735 1510 2728 1518 2719 1525 2711 1533 2706 1543 2701 1553 2694 1562 2686 1569 2679 1578 2672 1586 2665 1595 2655 1601 2646 1607 2636 1612 2626 1617 2558 1613 2550 1604 2541 1596 2533 1587 2525 1577 2518 1568 2511 1558 2504 1548 2498 1538 2491 1527 2485 1517 2479 1506 2472 1496 2465 1487 2457 1477 2448 1469 2439 1461 2430 1453 2422 1445 2413 1436 2403 1429 2394 1421 2382 1418 2378 1426 2376 1438 2375 1450 2373 1462 2376 1473 2378 1485 2381 1497 2384 1509 2389 1520 2393 1531 2398 1542 2403 1553 2409 1564 2414 1575 2421 1585 2427 1596 2433 1606 2439 1616 2445 1627 2450 1638 2456 1648 2464 1658 2471 1668 2477 1662 2489 1663 2499 1669 2510 1675
171  2533 1760 2525 1768 2518 1776 2510 1784 2501 1790 2492 1796 2482 1803 2474 1810 2466 1817 2457 1825 2449 1832 2441 1839 2433 1847 2425 1854 2416 1862 2408 1869 2402 1878 2398 1889 2397 1899 2399 1910 2401 1921 2404 1932 2409 1942 2416 1950 2425 1956 2435 1961 2445 1964 2456 1966 2467 1968 2478 1970 2489 1970 2500 1969 2509 1963 2515 1955 2517 1944 2525 1937 2531 1928 2533 1918 2535 1907 2537 1896 2539 1885 2548 1878 2557 1872 2562 1862 2567 1852 2572 1842 2580 1835 2588 1827 2591 1817 2593 1806 2648 1804 2655 1813 2663 1821 2670 1830 2679 1837 2689 1843 2698 1849 2706 1858 2713 1866 2721 1875 2729 1883 2736 1892 2743 1901 2751 1910 2759 1918 2768 1924 2777 1931 2787 1937 2797 1943 2807 1948 2817 1953 2828 1952 2838 1948 2848 1942 2859 1940 2870 1938 2878 1931 2882 1920 2876 1910 2871 1900 2864 1891 2857 1882 2850 1873 2841 1866 2833 1858 2824 1851 2815 1844 2806 1837 2797 1830 2788 1822 2780 1815 2771 1808 2762 1801 2753 1793 2744 1786 2737 1777 2730 1768 2721 1761 2712 1754 2702 1750 2702 1674 2708 1663 2714 1653 2720 1642 2727 1632 2733 1621 2742 1613 2751 1604 2760 1596 2769 1588 2778 1580 2788 1572 2793 1561 2799 1550 2805 1540 2811 1529 2816 1518 2822 1507 2829 1497 2834 1487 2830 1476 2826 1464 2823 1453 2832 1445 2833 1433 2824 1426 2813 1422 2802 1426 2790 1429 2779 1436 2770 1443 2761 1452 2753 1461 2745 1470 2739 1481 2733 1492 2728 1503 2721 1513 2714 1523 2706 1532 2699 1542 2691 1552 2684 1562 2677 1571 2670 1581 2662 1591 2654 1600 2646 1610 2641 1621 2636 1632 2580 1638 2574 1630 2568 1622 2561 1616 2552 1612 2543 1606 2536 1600 2528 1593 2521 1587 2513 1580 2506 1574 2498 1567 2490 1561 2482 1555 2474 1549 2466 1544 2458 1538 2450 1532 2442 1526 2434 1520 2425 1514 2417 1509 2407 1508 2408 1516 2410 1526 2403 1527 2393 1525 2391 1533 2389 1543 2391 1553 2394 1562 2397 1572 2401 1581 2406 1590 2411 1598 2416 1607 2422 1615 2429 1622 2436 1629 2443 1636 2451 1643 2459 1648 2467 1653 2476 1658 2485 1663 2493 1668 2502 1673 2511 1677 2520 1682 2529 1686
172  2567 1758 2561 1767 2555 1777 2546 1783 2537 1788 2529 1795 2520 1803 2512 1810 2503 1816 2494 1823 2485 1830 2477 1837 2468 1844 2460 1851 2452 1859 2444 1866 2438 1876 2435 1886 2435 1897 2436 1908 2439 1919 2442 1929 2445 1940 2449 1950 2458 1956 2468 1961 2479 1964 2490 1967 2500 1969 2511 1970 2522 1973 2533 1972 2543 1969 2547 1959 2552 1949 2559 1941 2565 1932 2567 1921 2569 1910 2572 1899 2574 1889 2581 1881 2590 1876 2597 1867 2602 1857 2607 1848 2615 1840 2623 1832 2628 1823 2630 1812 2684 1816 2692 1824 2700 1832 2708 1840 2717 1848 2725 1856 2734 1863 2743 1871 2751 1879 2759 1887 2767 1895 2773 1905 2780 1914 2788 1922 2797 1929 2806 1936 2815 1942 2824 1949 2833 1957 2843 1963 2852 1969 2863 1970 2872 1964 2882 1959 2894 1957 2905 1955 2914 1950 2918 1939 2915 1928 2910 1918 2903 1909 2897 1899 2889 1891 2882 1882 2873 1875 2864 1868 2854 1861 2845 1854 2836 1847 2828 1840 2819 1832 2810 1825 2801 1818 2793 1810 2784 1802 2777 1793 2770 1784 2762 1776 2755 1767 2747 1759 2745 1683 2754 1675 2761 1665 2766 1653 2773 1644 2781 1634 2789 1624 2798 1616 2807 1607 2816 1599 2827 1592 2834 1582 2841 1572 2848 1562 2854 1551 2859 1539 2863 1528 2868 1517 2879 1512 2882 1500 2879 1488 2878 1475 2885 1465 2887 1453 2883 1442 2873 1436 2860 1435 2848 1436 2837 1440 2828 1448 2819 1457 2810 1465 2802 1475 2794 1484 2785 1494 2777 1503 2770 1513 2763 1523 2756 1534 2748 1543 2741 1553 2733 1563 2726 1573 2719 1583 2711 1592 2702 1602 2694 1610 2685 1619 2682 1631 2680 1643 2623 1645 2617 1637 2611 1629 2605 1621 2598 1615 2591 1608 2583 1601 2576 1594 2569 1587 2562 1581 2555 1574 2548 1567 2540 1561 2532 1555 2525 1548 2518 1542 2510 1535 2503 1528 2496 1522 2487 1517 2479 1511 2471 1505 2462 1505 2459 1511 2458 1519 2448 1518 2443 1525 2438 1534 2441 1544 2443 1553 2446 1562 2450 1572 2453 1581 2457 1590 2461 1599 2466 1608 2472 1616 2477 1624 2484 1631 2492 1637 2500 1643 2508 1649 2516 1655 2524 1660 2533 1664 2542 1669 2548 1676 2554 1684 2561 1690 2571 1692
173  2704 1640 2694 1640 2683 1640 2673 1641 2663 1643 2653 1643 2643 1639 2634 1634 2624 1630 2615 1626 2605 1622 2596 1617 2586 1613 2577 1610 2567 1606 2557 1603 2547 1600 2538 1595 2528 1591 2519 1587 2509 1584 2499 1581 2489 1582 2480 1586 2479 1596 2478 1607 2482 1616 2486 1626 2492 1634 2502 1638 2511 1642 2519 1649 2527 1656 2534 1663 2542 1669 2551 1676 2559 1682 2568 1686 2578 1689 2588 1692 2598 1696 2607 1700 2617 1704 2626 1709 2636 1710 2647 1712 2657 1713 2667 1712 2678 1711 2688 1710 2714 1768 2710 1778 2705 1789 2701 1799 2698 1810 2696 1821 2693 1832 2689 1843 2685 1853 2681 1864 2677 1875 2674 1885 2671 1896 2668 1907 2664 1918 2661 1928 2657 1939 2654 1950 2651 1961 2645 1970 2639 1980 2644 1989 2654 1987 2665 1984 2676 1986 2686 1990 2692 2000 2698 2009 2706 2009 2713 2001 2718 1991 2723 1981 2728 1971 2733 1961 2738 1951 2741 1940 2744 1929 2747 1918 2750 1907 2753 1896 2755 1885 2757 1874 2760 1863 2762 1852 2767 1842 2772 1831 2777 1821 2779 1811 2780 1799 2781 1788 2843 1747 2854 1748 2866 1750 2877 1751 2889 1753 2900 1753 2912 1754 2923 1755 2935 1757 2946 1760 2957 1763 2968 1766 2979 1769 2991 1770 3002 1772 3014 1774 3025 1773 3036 1775 3047 1779 3058 1781 3070 1780 3081 1778 3091 1773 3098 1764 3105 1755 3111 1745 3113 1736 3102 1732 3091 1728 3082 1721 3073 1714 3062 1710 3051 1706 3041 1702 3030 1698 3018 1695 3007 1693 2996 1690 2985 1688 2973 1688 2962 1687 2950 1685 2939 1682 2928 1679 2917 1677 2905 1679 2894 1679 2882 1678 2871 1678 2859 1677 2842 1618 2849 1612 2856 1605 2862 1599 2870 1593 2877 1587 2885 1581 2893 1576 2898 1569 2902 1560 2902 1551 2899 1542 2899 1533 2902 1524 2906 1516 2909 1507 2913 1498 2917 1490 2919 1481 2916 1472 2911 1464 2907 1456 2902 1448 2898 1440 2891 1434 2883 1429 2874 1427 2864 1426 2857 1432 2850 1438 2847 1447 2844 1456 2846 1465 2846 1474 2845 1484 2843 1493 2840 1502 2838 1511 2835 1520 2832 1529 2828 1537 2822 1544 2816 1551 2810 1559 2804 1565 2797 1572 2790 1579 2788 1588 2785 1597 2783 1606
174  2594 1632 2584 1631 2573 1629 2563 1628 2553 1630 2542 1630 2532 1628 2523 1623 2514 1618 2504 1614 2495 1610 2485 1606 2475 1602 2466 1598 2456 1593 2447 1589 2438 1584 2428 1579 2419 1575 2409 1572 2399 1568 2389 1565 2379 1565 2371 1570 2369 1580 2369 1590 2372 1600 2379 1608 2381 1616 2390 1620 2399 1626 2406 1633 2413 1641 2421 1648 2429 1655 2437 1661 2446 1666 2456 1670 2466 1674 2475 1678 2485 1683 2494 1687 2504 1691 2514 1694 2524 1698 2534 1701 2544 1703 2554 1706 2565 1705 2575 1704 2597 1755 2593 1766 2590 1776 2586 1787 2582 1797 2578 1808 2575 1819 2570 1829 2566 1839 2562 1850 2557 1860 2552 1870 2548 1881 2544 1891 2541 1902 2538 1913 2535 1924 2532 1935 2530 1945 2525 1956 2520 1966 2516 1975 2524 1979 2534 1974 2545 1977 2556 1980 2566 1985 2571 1994 2578 2000 2585 1992 2591 1983 2596 1973 2601 1962 2606 1952 2611 1942 2616 1932 2621 1922 2624 1911 2626 1900 2629 1889 2632 1878 2635 1867 2637 1857 2640 1846 2643 1835 2647 1824 2651 1814 2655 1803 2659 1793 2662 1782 2723 1742 2734 1745 2745 1748 2757 1748 2769 1749 2780 1749 2792 1750 2803 1751 2814 1755 2826 1758 2837 1761 2848 1765 2859 1769 2870 1772 2881 1775 2892 1778 2904 1777 2915 1778 2926 1782 2937 1783 2949 1782 2960 1779 2971 1775 2980 1769 2985 1758 2993 1751 2988 1742 2978 1737 2969 1729 2962 1720 2951 1716 2941 1712 2930 1708 2919 1704 2907 1701 2896 1698 2885 1696 2873 1694 2862 1693 2850 1691 2839 1687 2828 1684 2817 1680 2806 1676 2795 1674 2784 1676 2773 1679 2761 1677 2750 1676 2738 1677 2725 1617 2732 1611 2740 1605 2747 1599 2754 1593 2761 1587 2769 1581 2778 1578 2785 1571 2789 1563 2790 1554 2790 1544 2789 1535 2791 1526 2794 1517 2797 1508 2800 1499 2804 1491 2811 1484 2808 1475 2804 1466 2799 1458 2794 1450 2789 1442 2784 1434 2777 1429 2768 1427 2758 1427 2749 1429 2741 1434 2736 1441 2735 1451 2734 1460 2735 1469 2735 1479 2733 1488 2731 1497 2728 1507 2725 1516 2722 1525 2718 1533 2713 1541 2707 1549 2700 1555 2694 1562 2687 1568 2679 1574 2671 1579 2671 1589 2671 1598
175  2548 1685 2537 1682 2526 1680 2515 1677 2504 1674 2494 1670 2483 1666 2472 1664 2461 1662 2450 1662 2439 1666 2429 1670 2419 1675 2408 1680 2398 1685 2388 1690 2378 1695 2368 1701 2359 1707 2351 1715 2342 1722 2333 1729 2326 1738 2319 1747 2312 1756 2310 1767 2308 1778 2316 1785 2326 1788 2337 1785 2348 1782 2359 1779 2370 1777 2381 1774 2392 1771 2403 1770 2414 1769 2425 1768 2437 1768 2448 1769 2459 1770 2470 1771 2482 1773 2493 1776 2504 1778 2515 1781 2526 1779 2537 1777 2548 1775 2559 1773 2622 1831 2617 1842 2613 1853 2616 1865 2619 1876 2616 1887 2609 1896 2603 1907 2599 1918 2597 1929 2596 1941 2606 1948 2616 1954 2626 1960 2637 1965 2646 1973 2653 1982 2661 1992 2669 2000 2678 2008 2687 2016 2696 2024 2704 2032 2712 2041 2721 2049 2731 2055 2742 2060 2752 2060 2762 2054 2765 2043 2765 2031 2765 2019 2762 2008 2759 1996 2756 1985 2753 1973 2750 1962 2747 1950 2744 1939 2740 1927 2737 1916 2735 1904 2732 1892 2730 1881 2728 1869 2725 1857 2723 1845 2720 1834 2716 1823 2711 1812 2753 1772 2765 1772 2778 1773 2790 1773 2803 1773 2815 1772 2827 1771 2840 1770 2852 1770 2865 1769 2877 1770 2889 1770 2902 1770 2914 1771 2926 1767 2937 1762 2949 1758 2958 1750 2968 1742 2977 1734 2987 1726 2998 1720 3007 1712 3017 1704 3026 1696 3028 1683 3018 1680 3006 1679 2993 1678 2981 1679 2969 1680 2956 1682 2945 1686 2933 1689 2920 1689 2908 1688 2895 1688 2883 1688 2871 1687 2858 1686 2846 1685 2834 1683 2821 1681 2809 1680 2797 1678 2784 1677 2772 1676 2760 1675 2747 1676 2735 1678 2668 1629 2663 1617 2659 1605 2654 1593 2654 1580 2654 1567 2654 1555 2655 1542 2657 1529 2658 1516 2657 1503 2656 1491 2655 1478 2652 1465 2649 1453 2645 1440 2642 1428 2643 1415 2646 1403 2636 1395 2626 1387 2614 1382 2602 1377 2590 1377 2577 1380 2565 1385 2553 1390 2542 1395 2533 1404 2526 1414 2523 1427 2520 1439 2519 1452 2519 1465 2522 1477 2526 1490 2529 1502 2531 1515 2533 1528 2535 1540 2537 1553 2540 1565 2545 1577 2550 1589 2556 1600 2562 1612 2569 1622 2578 1632 2586 1641 2595 1651
176  2488 1665 2478 1661 2467 1657 2456 1654 2445 1653 2434 1652 2423 1650 2414 1644 2404 1638 2393 1639 2382 1641 2375 1649 2367 1657 2356 1661 2346 1665 2336 1670 2326 1676 2316 1681 2307 1687 2299 1695 2291 1703 2283 1711 2275 1719 2267 1727 2261 1737 2256 1746 2254 1757 2255 1768 2261 1776 2272 1780 2283 1778 2293 1775 2304 1770 2314 1766 2325 1763 2336 1760 2347 1757 2358 1755 2369 1754 2380 1754 2392 1754 2403 1754 2414 1755 2425 1756 2436 1757 2447 1759 2459 1762 2470 1763 2481 1765 2492 1766 2560 1803 2560 1815 2559 1827 2560 1839 2562 1850 2561 1862 2554 1871 2547 1881 2545 1893 2544 1904 2545 1916 2551 1926 2560 1933 2571 1937 2582 1942 2591 1949 2598 1958 2605 1968 2614 1976 2623 1984 2632 1991 2642 1998 2651 2005 2661 2012 2671 2018 2682 2024 2692 2029 2703 2032 2715 2031 2724 2024 2721 2012 2719 2000 2716 1989 2714 1977 2711 1965 2709 1954 2705 1942 2701 1931 2697 1920 2694 1908 2690 1897 2687 1886 2683 1874 2680 1863 2677 1851 2674 1840 2671 1828 2669 1816 2667 1805 2665 1793 2682 1729 2694 1734 2706 1739 2719 1742 2732 1744 2745 1746 2758 1745 2771 1743 2785 1742 2798 1742 2811 1741 2824 1740 2837 1740 2850 1739 2864 1739 2876 1735 2888 1729 2897 1720 2904 1710 2916 1707 2927 1700 2937 1691 2947 1682 2956 1672 2967 1666 2974 1655 2973 1644 2962 1637 2949 1636 2936 1636 2923 1636 2910 1636 2896 1638 2887 1647 2874 1647 2861 1646 2848 1647 2835 1648 2821 1648 2808 1647 2795 1646 2782 1644 2769 1641 2756 1640 2743 1640 2730 1640 2716 1639 2703 1639 2690 1640 2677 1642 2597 1604 2596 1591 2594 1579 2594 1566 2594 1553 2594 1541 2594 1528 2594 1515 2594 1503 2592 1490 2590 1477 2590 1465 2590 1452 2591 1439 2589 1427 2581 1418 2574 1409 2574 1396 2575 1384 2571 1373 2563 1363 2552 1357 2540 1353 2528 1351 2515 1350 2504 1356 2492 1361 2482 1368 2472 1376 2462 1384 2458 1396 2454 1408 2453 1421 2452 1434 2452 1446 2455 1458 2458 1471 2461 1483 2463 1496 2466 1508 2468 1521 2471 1533 2476 1545 2480 1557 2485 1569 2490 1580 2495 1592 2503 1602 2510 1613 2517 1623
177  2436 1772 2428 1779 2420 1786 2411 1793 2403 1800 2395 1808 2387 1815 2380 1823 2371 1830 2362 1836 2354 1842 2344 1848 2335 1853 2326 1859 2316 1865 2308 1871 2299 1877 2291 1884 2283 1892 2278 1901 2275 1912 2274 1922 2279 1932 2284 1941 2288 1951 2293 1961 2296 1971 2306 1976 2317 1975 2326 1971 2331 1961 2341 1961 2351 1958 2359 1950 2366 1943 2374 1935 2381 1927 2389 1920 2397 1912 2405 1905 2414 1898 2422 1891 2430 1884 2439 1878 2448 1872 2457 1866 2466 1860 2474 1853 2482 1845 2489 1837 2558 1840 2566 1849 2573 1858 2581 1867 2588 1876 2596 1885 2603 1894 2611 1903 2619 1911 2628 1919 2636 1927 2645 1935 2652 1944 2660 1953 2669 1960 2680 1965 2690 1970 2701 1974 2712 1978 2723 1982 2734 1986 2745 1990 2757 1993 2768 1995 2780 1995 2790 1991 2789 1981 2786 1970 2779 1960 2773 1950 2766 1941 2759 1931 2752 1922 2744 1913 2736 1905 2727 1897 2718 1889 2709 1882 2701 1874 2692 1866 2684 1858 2676 1850 2667 1841 2661 1832 2654 1822 2648 1812 2641 1803 2634 1793 2626 1785 2617 1777 2613 1715 2624 1712 2635 1709 2646 1706 2656 1701 2665 1694 2674 1686 2685 1683 2696 1680 2707 1677 2715 1669 2723 1661 2731 1653 2737 1643 2743 1633 2752 1626 2761 1619 2770 1612 2775 1602 2779 1591 2786 1583 2795 1575 2796 1565 2795 1553 2790 1543 2784 1534 2776 1526 2765 1522 2754 1518 2743 1515 2733 1515 2724 1523 2716 1530 2709 1539 2701 1548 2694 1557 2686 1565 2679 1574 2671 1582 2663 1591 2656 1599 2648 1608 2640 1615 2630 1621 2620 1626 2609 1632 2599 1637 2589 1642 2580 1649 2572 1657 2491 1657 2483 1649 2474 1642 2466 1634 2458 1626 2449 1618 2441 1610 2434 1601 2426 1593 2418 1585 2410 1576 2403 1568 2394 1560 2386 1552 2377 1545 2368 1538 2359 1531 2350 1524 2339 1521 2328 1519 2317 1516 2306 1512 2295 1508 2285 1504 2276 1509 2274 1519 2276 1531 2277 1542 2279 1553 2282 1564 2284 1576 2289 1586 2296 1594 2305 1602 2314 1609 2323 1615 2332 1622 2342 1629 2350 1637 2358 1645 2366 1652 2374 1660 2383 1669 2391 1677 2399 1685 2407 1693 2415 1700 2424 1708 2432 1715 2441 1723
178  2499 1755 2490 1761 2482 1768 2474 1775 2466 1782 2458 1790 2451 1797 2443 1805 2435 1812 2427 1819 2418 1825 2409 1830 2400 1836 2391 1842 2382 1848 2372 1853 2363 1859 2355 1866 2347 1873 2342 1882 2340 1893 2340 1903 2346 1912 2351 1921 2354 1932 2358 1942 2363 1951 2372 1956 2383 1957 2391 1952 2395 1942 2405 1940 2415 1937 2423 1930 2432 1924 2441 1918 2450 1911 2454 1902 2461 1894 2469 1888 2478 1881 2486 1875 2495 1868 2503 1862 2512 1856 2522 1850 2531 1845 2540 1839 2547 1832 2555 1824 2625 1820 2632 1829 2640 1838 2647 1847 2655 1855 2663 1864 2671 1872 2679 1881 2686 1890 2694 1899 2702 1907 2711 1915 2719 1922 2728 1930 2738 1936 2747 1943 2757 1950 2767 1955 2777 1961 2788 1965 2799 1969 2810 1972 2821 1976 2833 1978 2844 1978 2855 1975 2856 1966 2853 1954 2846 1945 2839 1936 2833 1926 2826 1917 2819 1908 2811 1899 2804 1890 2795 1882 2786 1875 2778 1867 2770 1859 2761 1850 2753 1842 2745 1834 2737 1826 2728 1817 2721 1809 2713 1800 2707 1790 2702 1780 2695 1771 2686 1763 2681 1702 2690 1696 2700 1689 2711 1685 2721 1682 2730 1675 2738 1668 2749 1664 2760 1659 2770 1655 2780 1649 2790 1643 2799 1636 2805 1627 2810 1617 2820 1611 2829 1605 2835 1595 2841 1586 2848 1577 2855 1568 2863 1560 2867 1551 2864 1540 2860 1529 2853 1520 2845 1513 2835 1508 2824 1502 2814 1500 2802 1499 2793 1505 2784 1513 2775 1520 2767 1528 2758 1535 2751 1543 2744 1553 2737 1562 2730 1571 2722 1579 2714 1587 2705 1594 2696 1601 2687 1608 2678 1615 2669 1621 2658 1626 2649 1632 2640 1639 2558 1638 2549 1631 2541 1623 2532 1616 2523 1609 2515 1601 2508 1592 2501 1584 2494 1575 2486 1567 2478 1559 2470 1551 2462 1543 2454 1535 2445 1528 2436 1521 2427 1515 2417 1509 2407 1504 2396 1501 2385 1498 2375 1495 2364 1491 2353 1488 2344 1487 2344 1498 2343 1509 2343 1521 2347 1531 2350 1542 2353 1553 2356 1564 2361 1574 2370 1581 2379 1587 2388 1594 2397 1601 2406 1608 2415 1615 2423 1623 2431 1631 2439 1639 2446 1648 2453 1656 2461 1665 2468 1673 2476 1681 2484 1690 2493 1696 2502 1703
179  2634 1712 2620 1711 2606 1711 2592 1710 2578 1710 2564 1709 2550 1711 2537 1714 2523 1716 2509 1718 2495 1720 2481 1722 2468 1725 2454 1727 2440 1729 2427 1733 2414 1738 2401 1744 2388 1749 2375 1754 2362 1760 2349 1765 2339 1774 2344 1787 2350 1799 2355 1812 2358 1826 2363 1837 2375 1845 2387 1852 2399 1859 2412 1862 2426 1862 2440 1861 2454 1861 2468 1861 2482 1860 2496 1860 2510 1857 2523 1854 2537 1850 2550 1847 2564 1843 2577 1839 2589 1833 2602 1826 2614 1820 2626 1813 2639 1807 2651 1800 2699 1841 2696 1855 2694 1870 2691 1884 2689 1899 2687 1913 2685 1928 2683 1942 2681 1957 2680 1971 2681 1985 2685 1999 2689 2013 2691 2028 2692 2042 2693 2057 2694 2072 2695 2086 2696 2101 2699 2115 2709 2125 2719 2136 2733 2142 2746 2147 2759 2155 2772 2156 2785 2151 2793 2138 2800 2126 2808 2113 2813 2100 2819 2086 2824 2073 2826 2058 2827 2044 2827 2029 2828 2015 2827 2000 2826 1985 2824 1971 2823 1956 2822 1942 2819 1927 2817 1913 2815 1899 2812 1884 2809 1870 2806 1856 2803 1841 2800 1827 2858 1769 2872 1774 2886 1778 2899 1783 2913 1787 2926 1794 2940 1795 2953 1789 2967 1790 2982 1790 2996 1791 3011 1789 3024 1783 3038 1778 3052 1775 3066 1772 3080 1769 3095 1766 3107 1759 3117 1749 3128 1739 3138 1729 3149 1718 3159 1708 3169 1698 3170 1685 3166 1671 3154 1665 3140 1660 3126 1657 3112 1653 3098 1649 3084 1644 3071 1639 3057 1634 3043 1637 3028 1639 3014 1642 3000 1645 2985 1647 2971 1650 2957 1653 2942 1655 2928 1656 2914 1658 2899 1659 2885 1662 2871 1665 2857 1669 2843 1674 2784 1632 2785 1617 2786 1602 2788 1587 2789 1572 2791 1557 2793 1542 2795 1527 2797 1512 2797 1497 2795 1483 2792 1468 2790 1453 2787 1438 2785 1423 2783 1408 2778 1395 2769 1382 2761 1370 2752 1358 2742 1346 2732 1334 2723 1323 2714 1311 2703 1303 2688 1302 2681 1314 2675 1328 2670 1342 2666 1356 2664 1371 2661 1386 2654 1398 2644 1409 2643 1424 2642 1439 2641 1454 2640 1469 2639 1484 2642 1499 2644 1514 2646 1529 2651 1543 2655 1558 2660 1572 2665 1586 2671 1600 2677 1614 2684 1627 2690 1641
180  2435 1643 2421 1641 2407 1639 2393 1637 2379 1636 2365 1634 2351 1633 2337 1633 2323 1632 2309 1631 2295 1631 2281 1630 2267 1629 2253 1630 2239 1632 2226 1634 2212 1636 2198 1639 2184 1641 2170 1644 2157 1647 2143 1651 2134 1659 2136 1673 2138 1687 2142 1700 2143 1714 2144 1728 2154 1737 2165 1746 2176 1755 2188 1760 2202 1762 2216 1764 2230 1766 2244 1768 2258 1770 2272 1772 2285 1768 2299 1766 2313 1764 2327 1762 2341 1760 2354 1757 2368 1754 2382 1751 2395 1748 2409 1745 2422 1741 2436 1737 2478 1793 2472 1807 2467 1820 2461 1834 2457 1847 2452 1861 2450 1876 2447 1890 2442 1904 2436 1917 2436 1932 2437 1946 2437 1961 2436 1975 2435 1990 2434 2005 2433 2019 2431 2034 2429 2048 2432 2062 2435 2076 2440 2084 2454 2082 2468 2085 2480 2094 2492 2102 2504 2107 2516 2099 2525 2088 2534 2077 2543 2065 2551 2053 2559 2041 2563 2027 2566 2012 2569 1998 2571 1984 2573 1969 2575 1955 2576 1940 2577 1926 2577 1911 2578 1896 2578 1882 2578 1867 2579 1852 2579 1838 2579 1823 2580 1809 2580 1794 2646 1742 2660 1745 2674 1749 2686 1755 2699 1762 2712 1769 2725 1770 2739 1766 2752 1770 2766 1774 2780 1777 2794 1777 2809 1776 2823 1774 2837 1773 2851 1771 2865 1767 2879 1766 2892 1760 2905 1753 2916 1745 2928 1736 2940 1728 2952 1721 2961 1710 2966 1697 2960 1687 2946 1684 2935 1675 2923 1667 2911 1659 2899 1652 2886 1645 2872 1642 2858 1641 2844 1639 2830 1638 2815 1637 2801 1636 2787 1635 2773 1634 2758 1634 2744 1635 2730 1637 2716 1637 2701 1637 2687 1637 2673 1637 2658 1638 2644 1639 2593 1585 2596 1570 2600 1556 2604 1542 2609 1527 2613 1513 2616 1498 2619 1484 2622 1469 2624 1454 2622 1439 2621 1424 2621 1409 2623 1395 2623 1380 2621 1365 2618 1350 2614 1336 2610 1321 2602 1309 2594 1296 2586 1284 2578 1271 2569 1259 2560 1247 2548 1248 2540 1261 2532 1273 2524 1286 2516 1298 2509 1312 2501 1325 2493 1337 2485 1349 2481 1364 2477 1378 2475 1393 2474 1408 2473 1423 2472 1438 2472 1453 2473 1468 2473 1483 2474 1498 2475 1513 2478 1527 2481 1542 2485 1556 2490 1571 2494 1585
181  2566 1723 2552 1729 2539 1735 2525 1740 2512 1746 2499 1753 2487 1761 2474 1769 2462 1777 2449 1784 2436 1791 2423 1798 2411 1805 2398 1812 2385 1819 2373 1829 2363 1839 2355 1851 2347 1864 2340 1876 2332 1889 2325 1902 2319 1915 2319 1930 2321 1942 2336 1942 2351 1944 2365 1947 2379 1951 2393 1954 2408 1955 2423 1954 2437 1953 2451 1949 2463 1941 2476 1933 2488 1925 2501 1918 2514 1911 2526 1903 2538 1894 2548 1883 2559 1873 2569 1863 2580 1853 2591 1844 2602 1834 2610 1821 2617 1809 2625 1796 2710 1799 2718 1811 2726 1823 2734 1835 2742 1846 2753 1855 2761 1867 2768 1879 2775 1892 2781 1904 2789 1917 2797 1928 2806 1940 2814 1951 2823 1962 2834 1972 2845 1981 2856 1990 2868 1997 2880 2004 2893 2011 2906 2017 2919 2021 2932 2017 2946 2013 2954 2002 2962 1990 2967 1977 2964 1963 2961 1950 2958 1936 2953 1922 2947 1909 2942 1896 2934 1884 2926 1873 2917 1862 2907 1851 2897 1841 2886 1832 2876 1822 2865 1813 2854 1803 2843 1794 2833 1785 2823 1774 2813 1764 2803 1754 2792 1744 2781 1736 2793 1650 2805 1641 2816 1633 2828 1624 2839 1616 2851 1607 2863 1599 2875 1591 2886 1581 2896 1571 2907 1561 2917 1551 2927 1541 2935 1529 2944 1517 2952 1506 2960 1493 2964 1480 2968 1466 2965 1452 2966 1437 2967 1423 2968 1408 2968 1394 2967 1379 2961 1368 2950 1359 2937 1363 2925 1370 2912 1377 2899 1382 2885 1385 2873 1393 2861 1401 2849 1409 2838 1418 2827 1428 2817 1438 2806 1447 2797 1459 2789 1471 2781 1483 2773 1495 2765 1507 2757 1519 2749 1531 2741 1542 2733 1555 2726 1567 2719 1580 2653 1580 2646 1569 2639 1557 2632 1546 2625 1535 2618 1524 2611 1512 2603 1501 2596 1490 2588 1480 2580 1469 2571 1459 2563 1449 2554 1439 2545 1429 2535 1420 2526 1411 2516 1402 2507 1392 2496 1385 2484 1383 2472 1391 2461 1398 2450 1402 2437 1399 2425 1399 2417 1410 2409 1420 2406 1432 2409 1445 2415 1457 2421 1469 2426 1481 2434 1492 2442 1503 2450 1513 2458 1524 2466 1534 2474 1545 2484 1554 2494 1563 2503 1572 2513 1581 2523 1590 2532 1600 2540 1610 2549 1620 2559 1629 2569 1637 2580 1645
182  2448 1702 2438 1712 2427 1722 2417 1733 2406 1743 2395 1752 2383 1761 2372 1770 2363 1781 2353 1792 2343 1802 2333 1813 2323 1824 2313 1835 2304 1846 2294 1857 2287 1869 2285 1883 2282 1898 2279 1912 2277 1926 2276 1941 2275 1955 2271 1969 2276 1983 2290 1980 2304 1977 2319 1976 2333 1974 2348 1974 2362 1976 2375 1969 2387 1961 2398 1951 2409 1942 2419 1931 2428 1920 2437 1909 2447 1898 2458 1888 2465 1875 2472 1862 2480 1850 2488 1837 2495 1825 2503 1813 2510 1800 2518 1787 2524 1774 2530 1761 2611 1745 2622 1753 2633 1762 2645 1769 2657 1775 2669 1783 2680 1792 2690 1801 2701 1810 2711 1819 2721 1829 2731 1838 2741 1848 2752 1857 2764 1864 2777 1869 2790 1874 2803 1879 2816 1882 2830 1884 2844 1886 2858 1888 2871 1885 2884 1880 2894 1870 2899 1857 2901 1844 2901 1830 2897 1817 2890 1805 2883 1793 2873 1783 2863 1774 2852 1765 2842 1756 2831 1747 2820 1739 2807 1733 2795 1727 2782 1721 2769 1715 2757 1709 2744 1702 2732 1696 2720 1688 2709 1681 2697 1674 2684 1670 2671 1665 2658 1659 2644 1574 2652 1562 2660 1550 2668 1538 2675 1525 2683 1513 2692 1502 2701 1490 2710 1479 2719 1467 2727 1456 2734 1443 2739 1430 2745 1416 2750 1403 2755 1389 2757 1375 2759 1361 2759 1346 2753 1333 2750 1319 2746 1305 2742 1291 2738 1277 2734 1264 2724 1254 2711 1248 2701 1258 2690 1267 2677 1274 2665 1281 2655 1292 2645 1303 2636 1314 2627 1325 2618 1336 2611 1349 2605 1362 2599 1375 2594 1389 2588 1402 2583 1416 2578 1429 2573 1443 2568 1456 2563 1470 2560 1484 2556 1498 2555 1513 2554 1527 2492 1548 2483 1538 2474 1528 2466 1518 2456 1509 2446 1500 2435 1492 2425 1483 2415 1474 2405 1466 2394 1459 2382 1451 2371 1445 2359 1438 2348 1431 2337 1424 2325 1417 2313 1411 2301 1407 2288 1402 2275 1399 2266 1407 2258 1417 2249 1426 2236 1429 2225 1436 2216 1446 2210 1458 2210 1471 2220 1479 2230 1489 2239 1499 2248 1508 2258 1517 2267 1526 2278 1534 2289 1542 2300 1550 2311 1557 2323 1563 2335 1570 2346 1576 2358 1583 2370 1589 2381 1596 2393 1602 2404 1609 2416 1616 2427 1622 2439 1629
183  2525 1618 2513 1610 2501 1602 2488 1594 2476 1586 2464 1580 2450 1575 2436 1571 2422 1565 2410 1558 2397 1552 2383 1547 2369 1542 2355 1538 2341 1536 2327 1534 2312 1534 2298 1537 2284 1540 2270 1543 2256 1548 2243 1555 2230 1561 2216 1565 2202 1568 2194 1580 2199 1591 2208 1602 2217 1614 2226 1626 2236 1636 2248 1644 2260 1652 2272 1661 2285 1666 2299 1671 2313 1675 2326 1679 2340 1684 2354 1688 2368 1692 2382 1695 2396 1699 2410 1703 2425 1706 2439 1708 2453 1711 2467 1713 2482 1716 2496 1719 2522 1779 2515 1792 2508 1805 2502 1818 2495 1831 2488 1844 2480 1857 2473 1869 2465 1882 2458 1894 2452 1908 2446 1921 2440 1935 2437 1949 2433 1963 2429 1977 2428 1992 2428 2007 2428 2021 2430 2036 2435 2049 2441 2063 2446 2077 2450 2091 2457 2103 2469 2111 2482 2110 2495 2103 2506 2093 2515 2082 2523 2070 2532 2058 2540 2046 2549 2034 2557 2021 2564 2008 2571 1996 2577 1982 2582 1969 2588 1955 2593 1941 2598 1927 2603 1914 2608 1900 2612 1886 2617 1872 2623 1858 2629 1845 2631 1830 2634 1816 2694 1782 2708 1788 2721 1795 2735 1801 2748 1807 2762 1814 2775 1821 2788 1828 2801 1835 2814 1842 2828 1847 2842 1853 2856 1858 2870 1863 2885 1864 2900 1866 2915 1867 2930 1868 2944 1868 2959 1865 2974 1862 2989 1862 3004 1862 3017 1856 3029 1847 3035 1834 3037 1820 3031 1806 3023 1794 3011 1785 2999 1777 2986 1769 2973 1761 2961 1753 2947 1748 2932 1743 2918 1738 2904 1733 2890 1728 2876 1722 2862 1718 2848 1714 2834 1709 2820 1704 2806 1698 2792 1693 2777 1691 2762 1688 2748 1685 2733 1683 2705 1616 2711 1602 2716 1589 2722 1575 2727 1562 2733 1549 2740 1536 2747 1523 2754 1510 2761 1497 2768 1484 2775 1471 2780 1458 2783 1443 2787 1429 2791 1415 2794 1401 2795 1386 2794 1372 2794 1357 2793 1343 2791 1328 2785 1316 2774 1306 2764 1295 2751 1293 2736 1296 2723 1302 2710 1309 2697 1315 2685 1322 2678 1335 2671 1348 2664 1361 2659 1375 2653 1388 2648 1402 2643 1416 2640 1430 2636 1444 2633 1458 2630 1473 2627 1487 2623 1501 2620 1515 2616 1530 2613 1544 2610 1558 2608 1573 2605 1587
184  2551 1649 2543 1638 2535 1627 2527 1615 2519 1604 2511 1593 2502 1582 2494 1571 2485 1560 2476 1550 2467 1540 2457 1530 2447 1521 2436 1512 2424 1505 2412 1499 2400 1493 2386 1490 2373 1486 2359 1484 2346 1481 2332 1480 2318 1479 2305 1478 2291 1477 2280 1484 2274 1495 2279 1508 2282 1522 2286 1535 2291 1548 2296 1561 2304 1572 2313 1583 2321 1593 2330 1604 2340 1614 2349 1624 2359 1634 2370 1642 2380 1651 2391 1659 2402 1668 2413 1676 2424 1685 2435 1693 2445 1702 2456 1711 2468 1718 2479 1726 2479 1804 2466 1811 2453 1817 2440 1825 2428 1834 2416 1843 2404 1851 2392 1860 2380 1869 2368 1877 2357 1887 2346 1896 2335 1906 2323 1916 2315 1928 2306 1939 2298 1952 2292 1965 2283 1977 2283 1992 2281 2006 2277 2021 2272 2034 2268 2048 2268 2063 2277 2074 2292 2072 2306 2076 2320 2071 2334 2067 2348 2062 2361 2056 2374 2048 2386 2040 2399 2032 2411 2024 2424 2016 2436 2008 2448 1999 2459 1990 2469 1979 2479 1968 2489 1957 2499 1946 2511 1937 2522 1927 2529 1915 2538 1903 2548 1892 2558 1881 2628 1876 2637 1888 2646 1899 2655 1911 2664 1923 2674 1934 2683 1945 2693 1957 2702 1968 2711 1980 2720 1992 2730 2002 2740 2013 2751 2023 2762 2032 2774 2041 2787 2047 2801 2054 2814 2060 2828 2065 2842 2071 2855 2077 2868 2084 2882 2087 2895 2081 2907 2073 2913 2060 2914 2045 2912 2031 2907 2017 2901 2004 2894 1991 2887 1978 2879 1965 2870 1954 2860 1943 2850 1932 2839 1921 2829 1911 2818 1901 2807 1891 2796 1881 2784 1873 2774 1862 2765 1851 2754 1841 2744 1830 2732 1821 2720 1813 2708 1804 2702 1733 2714 1726 2727 1718 2739 1710 2750 1701 2762 1692 2774 1684 2786 1676 2798 1668 2810 1659 2821 1651 2832 1641 2843 1631 2853 1620 2862 1610 2871 1598 2879 1585 2886 1573 2893 1560 2900 1547 2905 1534 2910 1520 2915 1507 2909 1493 2905 1479 2896 1469 2886 1465 2871 1466 2857 1465 2842 1464 2828 1466 2816 1473 2804 1482 2793 1491 2782 1501 2771 1511 2761 1521 2750 1531 2741 1542 2732 1553 2723 1565 2713 1575 2703 1586 2694 1597 2684 1607 2673 1618 2663 1628 2654 1639 2645 1650 2636 1662
185  2539 1753 2525 1759 2511 1766 2498 1772 2484 1779 2470 1785 2457 1792 2443 1799 2428 1803 2415 1810 2403 1819 2390 1827 2377 1836 2365 1844 2353 1854 2341 1864 2329 1872 2318 1881 2314 1896 2309 1910 2303 1924 2298 1939 2293 1953 2287 1967 2282 1981 2285 1994 2300 1995 2315 1991 2329 1988 2344 1985 2359 1983 2374 1980 2389 1975 2403 1971 2418 1966 2431 1959 2444 1951 2458 1944 2471 1937 2484 1928 2496 1920 2509 1912 2522 1905 2536 1898 2544 1886 2557 1879 2570 1871 2579 1858 2588 1846 2597 1834 2668 1846 2672 1859 2676 1872 2680 1886 2684 1899 2688 1912 2694 1925 2700 1937 2706 1949 2712 1962 2719 1974 2726 1986 2733 1998 2740 2010 2749 2020 2758 2031 2767 2041 2777 2050 2787 2060 2798 2069 2808 2079 2818 2088 2829 2097 2840 2104 2853 2104 2860 2092 2867 2080 2874 2068 2881 2056 2885 2043 2888 2030 2883 2017 2878 2004 2872 1992 2866 1979 2860 1967 2854 1954 2848 1942 2841 1930 2834 1918 2826 1907 2819 1895 2812 1883 2804 1871 2797 1860 2789 1848 2781 1837 2773 1826 2766 1814 2759 1802 2784 1725 2798 1721 2812 1717 2826 1713 2841 1709 2855 1705 2869 1701 2883 1697 2897 1692 2911 1687 2925 1682 2938 1676 2952 1670 2965 1664 2976 1654 2987 1645 3000 1637 3012 1629 3021 1617 3029 1605 3038 1594 3047 1582 3056 1570 3065 1559 3069 1547 3059 1540 3045 1539 3030 1538 3015 1539 3001 1540 2986 1539 2971 1539 2957 1538 2942 1537 2927 1536 2913 1538 2898 1542 2884 1546 2870 1550 2857 1556 2843 1562 2831 1569 2818 1577 2806 1585 2793 1593 2781 1601 2769 1609 2756 1617 2745 1626 2733 1635 2645 1614 2641 1601 2637 1587 2632 1574 2628 1561 2624 1547 2619 1534 2613 1522 2607 1509 2602 1496 2595 1483 2589 1471 2581 1460 2572 1449 2563 1438 2553 1428 2544 1418 2534 1408 2525 1398 2514 1390 2500 1392 2486 1392 2472 1391 2458 1390 2444 1389 2430 1390 2416 1392 2404 1398 2406 1411 2409 1425 2414 1438 2418 1451 2423 1464 2428 1477 2434 1490 2440 1503 2446 1515 2452 1528 2459 1540 2468 1551 2477 1562 2485 1572 2494 1583 2503 1594 2511 1605 2518 1618 2525 1630 2532 1642 2540 1653 2549 1664
186  2471 1791 2458 1798 2444 1805 2431 1811 2418 1818 2404 1824 2390 1830 2381 1841 2368 1847 2355 1851 2344 1862 2333 1871 2321 1880 2309 1889 2298 1900 2288 1910 2277 1921 2263 1927 2257 1940 2254 1954 2250 1969 2247 1984 2244 1998 2241 2013 2238 2027 2240 2041 2253 2047 2266 2041 2281 2038 2296 2035 2310 2030 2324 2025 2338 2020 2352 2015 2366 2010 2379 2002 2391 1994 2403 1985 2415 1976 2426 1966 2438 1957 2450 1947 2462 1939 2473 1930 2484 1919 2495 1910 2505 1899 2515 1888 2525 1876 2532 1863 2603 1874 2608 1886 2613 1899 2618 1911 2623 1923 2629 1935 2635 1947 2641 1959 2646 1971 2652 1983 2660 1994 2669 2004 2677 2015 2685 2026 2693 2036 2703 2045 2712 2054 2722 2064 2732 2072 2743 2080 2754 2088 2765 2095 2776 2102 2788 2108 2800 2105 2806 2094 2811 2082 2816 2069 2821 2057 2823 2044 2822 2031 2818 2018 2813 2005 2806 1994 2800 1982 2793 1971 2787 1959 2779 1948 2771 1937 2763 1927 2755 1916 2747 1906 2739 1895 2731 1884 2724 1873 2717 1861 2710 1851 2701 1840 2693 1830 2685 1819 2707 1745 2720 1740 2734 1735 2747 1730 2760 1724 2772 1717 2784 1709 2798 1706 2811 1703 2824 1696 2836 1690 2849 1683 2861 1676 2873 1668 2885 1660 2894 1649 2904 1639 2913 1628 2921 1616 2928 1604 2937 1593 2945 1581 2953 1570 2962 1558 2964 1545 2953 1541 2938 1540 2924 1539 2910 1543 2897 1546 2882 1546 2868 1547 2854 1548 2840 1548 2826 1549 2812 1553 2798 1556 2784 1560 2770 1563 2758 1570 2746 1578 2735 1586 2724 1595 2713 1604 2701 1612 2689 1620 2677 1628 2668 1639 2659 1650 2650 1661 2556 1644 2551 1631 2547 1618 2542 1605 2536 1593 2530 1581 2524 1569 2518 1557 2511 1545 2505 1533 2499 1521 2489 1511 2480 1501 2470 1491 2460 1482 2450 1473 2440 1463 2430 1454 2420 1444 2408 1440 2394 1441 2381 1440 2367 1440 2354 1444 2341 1446 2327 1447 2314 1449 2306 1459 2309 1473 2312 1486 2317 1499 2321 1511 2326 1524 2332 1536 2340 1548 2348 1559 2356 1569 2365 1580 2374 1590 2383 1600 2392 1611 2401 1621 2410 1631 2419 1641 2427 1652 2435 1663 2444 1674 2452 1685 2460 1695 2469 1706
187  2593 1610 2579 1604 2566 1599 2552 1593 2538 1588 2523 1590 2509 1587 2495 1583 2481 1578 2467 1574 2452 1575 2437 1575 2422 1576 2407 1576 2393 1576 2378 1577 2363 1577 2348 1576 2333 1576 2319 1578 2305 1584 2296 1595 2286 1607 2276 1617 2263 1625 2255 1635 2259 1647 2271 1656 2283 1664 2296 1672 2309 1679 2321 1687 2334 1694 2348 1701 2362 1705 2376 1709 2390 1713 2405 1716 2420 1718 2434 1721 2449 1723 2464 1723 2479 1724 2493 1723 2508 1721 2523 1719 2538 1718 2552 1717 2567 1716 2582 1715 2632 1775 2629 1789 2627 1803 2624 1817 2621 1832 2617 1846 2614 1860 2610 1874 2607 1888 2605 1902 2603 1916 2601 1930 2599 1945 2599 1959 2598 1974 2597 1988 2598 2002 2599 2017 2600 2031 2601 2045 2603 2060 2605 2074 2614 2085 2627 2088 2641 2088 2655 2090 2669 2087 2682 2081 2692 2072 2702 2060 2711 2049 2720 2038 2727 2025 2733 2012 2739 2000 2743 1986 2746 1972 2750 1958 2753 1944 2752 1929 2751 1915 2750 1900 2749 1886 2748 1872 2747 1857 2745 1843 2742 1829 2738 1815 2735 1801 2731 1787 2798 1732 2812 1737 2827 1741 2841 1746 2856 1751 2870 1756 2885 1760 2899 1764 2914 1768 2929 1772 2943 1776 2958 1778 2973 1780 2989 1782 3004 1783 3019 1785 3034 1782 3048 1778 3062 1773 3074 1763 3088 1757 3102 1752 3114 1743 3126 1733 3138 1723 3141 1709 3134 1697 3122 1687 3110 1677 3099 1668 3088 1657 3074 1651 3060 1646 3046 1641 3031 1636 3017 1631 3002 1628 2987 1625 2972 1623 2957 1626 2942 1628 2927 1630 2912 1631 2897 1631 2882 1630 2866 1630 2851 1630 2836 1629 2821 1630 2806 1633 2766 1578 2770 1564 2775 1550 2779 1536 2784 1522 2788 1508 2793 1494 2798 1480 2803 1466 2808 1452 2813 1438 2815 1424 2817 1409 2819 1394 2821 1380 2822 1365 2823 1350 2823 1336 2819 1321 2815 1307 2810 1294 2804 1280 2798 1267 2792 1253 2783 1244 2771 1252 2758 1260 2747 1269 2734 1276 2723 1285 2713 1296 2706 1308 2699 1321 2692 1334 2686 1348 2680 1361 2674 1375 2669 1388 2667 1403 2666 1418 2664 1432 2663 1447 2662 1462 2662 1477 2662 1491 2661 1506 2661 1521 2660 1536 2660 1550 2659 1565
188  2628 1586 2613 1583 2599 1580 2584 1577 2570 1577 2555 1577 2540 1576 2525 1575 2510 1576 2496 1577 2481 1577 2466 1579 2452 1584 2438 1588 2424 1592 2409 1595 2395 1599 2380 1602 2366 1605 2352 1610 2339 1617 2332 1630 2324 1642 2313 1653 2303 1663 2298 1677 2306 1687 2319 1694 2332 1700 2346 1705 2360 1710 2374 1714 2388 1718 2403 1721 2417 1724 2432 1726 2447 1727 2462 1727 2477 1728 2491 1727 2506 1727 2521 1726 2535 1721 2549 1719 2564 1716 2578 1712 2592 1707 2606 1702 2619 1696 2633 1690 2695 1739 2695 1753 2696 1768 2696 1782 2698 1797 2697 1811 2696 1826 2696 1840 2696 1855 2696 1869 2697 1884 2698 1898 2699 1913 2701 1927 2703 1941 2706 1956 2710 1969 2714 1983 2718 1997 2722 2011 2725 2026 2730 2039 2741 2047 2755 2046 2768 2043 2782 2046 2795 2043 2801 2030 2811 2020 2821 2009 2827 1996 2834 1983 2839 1969 2844 1956 2847 1941 2849 1927 2849 1913 2849 1898 2848 1884 2846 1869 2843 1855 2840 1841 2837 1827 2833 1813 2829 1799 2823 1785 2818 1772 2812 1759 2807 1745 2801 1732 2850 1665 2865 1666 2880 1667 2896 1669 2911 1670 2926 1672 2941 1673 2957 1675 2972 1677 2987 1678 3002 1680 3017 1679 3033 1678 3048 1676 3063 1674 3078 1671 3091 1664 3105 1657 3118 1649 3128 1638 3141 1630 3154 1622 3165 1611 3174 1599 3183 1587 3185 1572 3173 1563 3160 1555 3146 1549 3133 1542 3120 1533 3105 1530 3090 1528 3075 1526 3060 1524 3045 1524 3029 1523 3015 1520 3000 1520 2986 1525 2971 1531 2957 1537 2943 1542 2928 1545 2913 1548 2898 1550 2883 1553 2869 1559 2854 1563 2839 1565 2787 1522 2789 1507 2791 1493 2793 1478 2795 1463 2796 1449 2797 1434 2798 1419 2799 1404 2801 1390 2804 1375 2806 1361 2807 1346 2806 1331 2805 1316 2803 1302 2800 1287 2797 1273 2792 1259 2785 1246 2776 1234 2768 1222 2760 1209 2752 1197 2741 1193 2728 1200 2718 1210 2709 1222 2698 1228 2689 1237 2681 1249 2674 1262 2671 1276 2668 1291 2665 1305 2662 1320 2660 1335 2659 1349 2658 1364 2659 1379 2660 1393 2662 1408 2664 1423 2667 1437 2670 1452 2672 1466 2674 1481 2676 1496 2678 1510 2680 1525
189  2659 1609 2644 1611 2630 1613 2615 1615 2601 1617 2586 1619 2572 1620 2557 1621 2547 1632 2537 1641 2522 1643 2510 1650 2497 1658 2485 1666 2473 1674 2461 1684 2450 1693 2439 1703 2432 1716 2425 1728 2413 1738 2402 1747 2391 1757 2381 1768 2379 1780 2386 1793 2394 1805 2406 1811 2421 1812 2435 1813 2450 1811 2464 1810 2479 1808 2494 1807 2508 1803 2522 1800 2537 1797 2550 1792 2564 1787 2577 1781 2591 1775 2603 1768 2615 1759 2627 1750 2639 1742 2652 1734 2664 1726 2675 1717 2686 1707 2697 1697 2769 1728 2772 1741 2776 1755 2779 1768 2782 1781 2786 1794 2789 1808 2793 1821 2798 1834 2802 1847 2806 1860 2810 1873 2815 1885 2822 1897 2829 1909 2836 1920 2843 1932 2851 1943 2860 1954 2869 1964 2881 1970 2894 1976 2906 1982 2919 1984 2933 1986 2946 1986 2959 1981 2961 1969 2961 1955 2960 1942 2958 1928 2956 1915 2953 1901 2949 1888 2945 1875 2941 1862 2937 1849 2933 1836 2928 1823 2922 1811 2916 1798 2910 1786 2903 1774 2896 1763 2890 1750 2884 1738 2878 1726 2871 1714 2863 1703 2855 1692 2892 1618 2906 1617 2920 1616 2933 1614 2947 1612 2961 1609 2974 1606 2988 1603 3001 1598 3014 1594 3027 1589 3040 1584 3052 1579 3065 1574 3078 1569 3091 1564 3104 1559 3116 1552 3127 1544 3139 1537 3152 1531 3159 1520 3161 1507 3163 1493 3163 1480 3154 1469 3145 1459 3133 1451 3121 1444 3108 1441 3094 1439 3081 1438 3067 1441 3053 1443 3040 1445 3026 1450 3013 1454 3000 1458 2987 1463 2975 1469 2962 1475 2950 1481 2937 1487 2924 1492 2912 1498 2899 1504 2887 1510 2874 1516 2862 1523 2850 1529 2790 1504 2788 1490 2786 1476 2784 1462 2781 1448 2778 1434 2776 1420 2773 1406 2769 1392 2766 1378 2763 1364 2760 1350 2758 1336 2751 1324 2744 1312 2736 1299 2728 1287 2721 1275 2711 1265 2701 1255 2691 1244 2680 1235 2669 1227 2658 1218 2645 1212 2631 1210 2625 1221 2621 1234 2619 1248 2618 1263 2617 1277 2615 1291 2616 1305 2619 1319 2621 1333 2624 1347 2627 1361 2631 1375 2634 1389 2638 1402 2642 1416 2646 1430 2651 1443 2655 1457 2660 1470 2664 1484 2669 1497 2675 1510 2681 1523 2687 1536
190  2586 1683 2572 1685 2558 1688 2544 1690 2530 1691 2516 1692 2502 1694 2489 1698 2476 1704 2462 1705 2449 1710 2438 1719 2427 1727 2416 1736 2404 1743 2392 1751 2380 1759 2372 1771 2365 1783 2355 1793 2344 1802 2333 1811 2322 1820 2315 1831 2314 1845 2319 1858 2329 1869 2342 1872 2356 1875 2370 1876 2384 1876 2399 1875 2413 1874 2426 1871 2440 1868 2454 1865 2468 1862 2482 1859 2495 1854 2509 1849 2522 1845 2536 1841 2549 1837 2560 1828 2571 1819 2583 1811 2595 1804 2606 1795 2617 1786 2628 1777 2692 1806 2695 1820 2697 1833 2700 1847 2704 1860 2709 1874 2713 1887 2718 1900 2722 1913 2727 1927 2731 1940 2736 1953 2741 1966 2746 1979 2752 1991 2760 2003 2767 2015 2775 2027 2784 2037 2794 2048 2804 2057 2816 2064 2828 2070 2842 2074 2855 2075 2869 2076 2881 2071 2887 2059 2889 2046 2889 2032 2888 2018 2886 2004 2884 1990 2881 1976 2877 1963 2874 1949 2870 1936 2864 1923 2859 1910 2853 1898 2847 1885 2840 1873 2834 1860 2828 1848 2821 1836 2814 1823 2808 1811 2801 1799 2795 1786 2788 1774 2816 1704 2830 1704 2844 1704 2859 1704 2873 1703 2887 1701 2901 1699 2915 1697 2929 1693 2942 1689 2956 1685 2970 1681 2984 1677 2997 1674 3011 1670 3024 1665 3038 1661 3050 1653 3062 1645 3073 1637 3086 1631 3098 1624 3104 1611 3106 1597 3105 1584 3098 1571 3088 1561 3078 1551 3066 1543 3053 1538 3039 1535 3025 1533 3011 1532 2998 1535 2984 1539 2970 1542 2956 1545 2942 1548 2928 1551 2915 1556 2901 1560 2888 1565 2874 1569 2860 1572 2846 1575 2833 1581 2821 1587 2809 1595 2797 1603 2786 1612 2728 1582 2728 1568 2727 1553 2727 1539 2726 1524 2724 1510 2723 1495 2721 1481 2719 1467 2718 1452 2716 1438 2713 1424 2710 1410 2704 1396 2698 1383 2691 1371 2683 1358 2675 1346 2667 1335 2658 1323 2648 1313 2637 1302 2626 1294 2614 1286 2601 1279 2587 1278 2580 1291 2578 1305 2575 1319 2572 1333 2570 1348 2569 1362 2569 1377 2568 1391 2570 1405 2574 1419 2577 1433 2581 1447 2584 1461 2588 1475 2592 1489 2596 1503 2599 1517 2603 1531 2606 1546 2608 1560 2611 1574 2616 1587 2625 1598 2634 1610
191  2555 1678 2543 1683 2530 1688 2517 1693 2504 1695 2491 1698 2478 1700 2465 1702 2451 1703 2438 1704 2424 1705 2411 1706 2398 1707 2384 1709 2372 1714 2359 1718 2347 1723 2335 1730 2323 1737 2312 1743 2301 1751 2291 1761 2282 1770 2281 1783 2282 1796 2289 1808 2297 1819 2306 1828 2318 1835 2330 1838 2343 1837 2357 1835 2370 1834 2383 1833 2397 1832 2410 1830 2423 1829 2437 1826 2450 1823 2462 1819 2475 1814 2488 1810 2500 1804 2512 1798 2524 1792 2537 1788 2550 1784 2562 1780 2575 1776 2588 1772 2660 1802 2665 1814 2671 1826 2676 1838 2680 1851 2684 1863 2687 1876 2690 1889 2693 1902 2696 1915 2698 1928 2700 1941 2702 1954 2709 1965 2716 1976 2722 1987 2728 1999 2737 2009 2746 2019 2755 2027 2768 2031 2781 2034 2794 2037 2807 2039 2820 2041 2832 2037 2845 2032 2854 2023 2862 2013 2869 2002 2873 1990 2870 1977 2862 1966 2856 1955 2850 1943 2844 1931 2839 1919 2833 1907 2826 1897 2818 1886 2810 1875 2802 1864 2795 1854 2788 1842 2782 1831 2776 1819 2771 1807 2766 1795 2760 1783 2754 1771 2776 1717 2790 1717 2804 1717 2818 1716 2832 1713 2846 1710 2860 1709 2874 1709 2889 1710 2903 1710 2917 1710 2931 1708 2945 1707 2959 1706 2972 1700 2985 1694 2998 1688 3011 1682 3024 1676 3036 1669 3045 1658 3055 1648 3065 1638 3077 1631 3085 1621 3082 1608 3076 1596 3067 1585 3054 1579 3040 1577 3026 1579 3012 1580 2998 1582 2984 1584 2970 1586 2956 1588 2942 1591 2928 1594 2915 1597 2901 1601 2888 1607 2875 1612 2861 1616 2847 1617 2833 1618 2819 1619 2805 1618 2791 1618 2777 1621 2763 1624 2686 1582 2681 1569 2677 1557 2672 1544 2666 1532 2660 1520 2655 1508 2650 1495 2646 1482 2643 1469 2641 1456 2638 1443 2634 1430 2631 1417 2625 1405 2619 1393 2614 1381 2607 1369 2601 1357 2594 1345 2586 1335 2578 1324 2567 1316 2554 1315 2542 1320 2530 1323 2517 1322 2511 1334 2510 1347 2510 1360 2511 1374 2513 1387 2514 1400 2515 1414 2517 1427 2519 1440 2520 1454 2522 1467 2525 1480 2531 1492 2537 1504 2543 1516 2549 1528 2555 1540 2561 1552 2567 1564 2574 1575 2581 1587 2588 1598 2595 1610
192  2621 1725 2609 1732 2598 1738 2586 1745 2574 1750 2561 1754 2548 1757 2535 1761 2523 1766 2510 1770 2497 1773 2484 1775 2471 1780 2459 1785 2447 1791 2435 1798 2424 1804 2412 1812 2401 1819 2391 1828 2382 1837 2375 1848 2372 1861 2370 1875 2370 1888 2377 1899 2387 1909 2398 1915 2411 1919 2424 1922 2437 1919 2450 1915 2462 1911 2475 1907 2488 1903 2501 1899 2513 1894 2526 1889 2538 1885 2549 1877 2560 1869 2571 1861 2582 1854 2593 1846 2604 1838 2616 1832 2628 1826 2640 1820 2650 1812 2660 1803 2747 1827 2754 1837 2762 1847 2769 1858 2775 1869 2781 1880 2786 1892 2790 1904 2795 1916 2801 1927 2807 1938 2813 1949 2816 1960 2825 1969 2833 1978 2841 1988 2850 1997 2860 2005 2871 2012 2883 2016 2895 2019 2907 2022 2920 2022 2933 2022 2944 2017 2956 2012 2965 2004 2974 1995 2981 1984 2987 1973 2986 1960 2981 1949 2973 1940 2964 1931 2956 1921 2948 1911 2940 1901 2931 1892 2923 1882 2914 1873 2906 1864 2897 1855 2888 1846 2878 1837 2869 1828 2860 1819 2853 1809 2846 1798 2840 1788 2833 1777 2850 1715 2863 1711 2876 1707 2889 1702 2901 1696 2914 1691 2927 1688 2940 1685 2954 1682 2967 1679 2980 1675 2993 1671 3006 1666 3018 1660 3031 1654 3041 1645 3052 1636 3062 1627 3070 1616 3079 1606 3087 1595 3093 1582 3102 1574 3111 1565 3112 1552 3109 1538 3103 1527 3090 1524 3076 1521 3063 1520 3050 1524 3037 1529 3024 1533 3011 1538 2998 1543 2986 1549 2973 1554 2961 1560 2949 1566 2936 1572 2924 1578 2912 1585 2900 1592 2888 1598 2876 1605 2864 1610 2850 1613 2837 1616 2825 1621 2812 1627 2731 1604 2721 1594 2712 1585 2703 1574 2694 1563 2685 1553 2677 1542 2670 1530 2664 1518 2657 1505 2651 1493 2645 1481 2639 1468 2632 1456 2626 1444 2618 1433 2609 1422 2601 1412 2591 1401 2582 1391 2573 1381 2563 1371 2551 1366 2537 1363 2527 1370 2516 1377 2502 1381 2497 1391 2500 1405 2503 1418 2506 1432 2510 1445 2514 1458 2518 1471 2523 1484 2528 1497 2533 1510 2538 1523 2544 1535 2551 1546 2560 1557 2568 1568 2577 1579 2586 1589 2596 1599 2605 1609 2615 1619 2624 1629 2633 1640 2642 1650
193  2540 1612 2531 1621 2522 1630 2512 1639 2501 1645 2489 1651 2478 1657 2467 1664 2456 1670 2445 1677 2434 1683 2423 1689 2413 1698 2404 1707 2394 1716 2387 1726 2380 1737 2373 1748 2366 1758 2360 1770 2355 1782 2348 1793 2340 1802 2343 1814 2353 1818 2366 1819 2378 1822 2391 1826 2403 1830 2416 1833 2428 1835 2441 1837 2454 1839 2466 1835 2478 1830 2487 1821 2497 1813 2506 1804 2515 1795 2524 1786 2534 1776 2542 1767 2551 1757 2560 1748 2568 1738 2577 1729 2584 1718 2592 1708 2599 1697 2607 1687 2661 1692 2667 1704 2674 1716 2680 1728 2687 1740 2694 1751 2701 1763 2707 1775 2714 1787 2720 1799 2726 1811 2733 1822 2740 1834 2747 1845 2758 1854 2769 1862 2779 1871 2790 1879 2802 1885 2814 1891 2827 1895 2840 1899 2853 1904 2865 1910 2878 1911 2887 1904 2890 1891 2891 1877 2891 1864 2891 1850 2889 1837 2887 1823 2883 1810 2879 1797 2873 1785 2866 1774 2858 1763 2851 1752 2843 1741 2835 1730 2826 1720 2817 1709 2808 1699 2799 1689 2790 1679 2781 1668 2772 1658 2763 1648 2753 1639 2744 1629 2751 1556 2762 1549 2773 1542 2785 1535 2797 1530 2809 1525 2821 1519 2833 1515 2846 1510 2858 1506 2871 1502 2883 1497 2894 1489 2905 1482 2916 1474 2926 1467 2937 1458 2946 1449 2955 1439 2963 1429 2970 1418 2977 1407 2982 1395 2978 1382 2971 1372 2960 1365 2948 1359 2935 1355 2923 1351 2910 1347 2898 1343 2885 1338 2874 1332 2861 1335 2849 1341 2838 1348 2827 1355 2816 1362 2805 1369 2794 1376 2783 1384 2773 1393 2763 1401 2754 1410 2744 1420 2737 1431 2729 1441 2718 1449 2710 1459 2705 1471 2631 1456 2627 1443 2622 1430 2618 1418 2612 1406 2605 1394 2598 1382 2592 1370 2587 1357 2581 1345 2576 1333 2568 1321 2561 1310 2552 1300 2543 1289 2534 1280 2522 1273 2511 1266 2499 1259 2487 1253 2475 1246 2463 1240 2450 1235 2437 1232 2424 1233 2412 1238 2408 1249 2408 1263 2409 1276 2412 1290 2415 1303 2418 1316 2422 1329 2426 1342 2430 1355 2433 1368 2438 1381 2444 1393 2450 1405 2457 1416 2465 1427 2473 1438 2483 1447 2493 1457 2503 1466 2511 1477 2519 1487 2528 1498 2537 1508 2546 1518
194  2421 1696 2412 1705 2402 1713 2393 1722 2383 1730 2372 1737 2362 1744 2351 1751 2340 1758 2329 1765 2319 1771 2309 1779 2298 1787 2289 1795 2281 1805 2272 1815 2266 1826 2260 1837 2254 1848 2249 1860 2244 1872 2237 1882 2233 1891 2240 1903 2251 1907 2263 1910 2275 1914 2288 1917 2300 1919 2313 1921 2325 1922 2338 1923 2351 1923 2363 1920 2373 1913 2383 1904 2391 1895 2400 1885 2409 1876 2417 1867 2426 1857 2434 1847 2442 1837 2450 1828 2458 1818 2466 1808 2474 1798 2482 1788 2489 1777 2497 1767 2540 1767 2547 1779 2554 1790 2561 1802 2568 1813 2576 1824 2583 1836 2590 1847 2598 1858 2605 1869 2613 1881 2620 1892 2627 1903 2637 1913 2646 1922 2656 1932 2666 1941 2677 1949 2688 1957 2700 1962 2713 1966 2726 1970 2739 1974 2752 1978 2765 1981 2772 1973 2775 1960 2776 1947 2777 1933 2775 1920 2772 1907 2768 1894 2764 1881 2759 1869 2754 1856 2747 1844 2740 1833 2732 1822 2723 1812 2714 1802 2706 1792 2697 1781 2688 1771 2680 1760 2671 1750 2662 1740 2653 1730 2643 1721 2632 1713 2622 1704 2630 1631 2640 1624 2651 1617 2662 1611 2674 1607 2686 1602 2697 1597 2709 1592 2721 1587 2732 1582 2744 1577 2756 1572 2767 1566 2778 1560 2789 1554 2798 1546 2808 1537 2817 1529 2825 1519 2833 1509 2841 1500 2848 1489 2845 1477 2841 1465 2835 1454 2825 1446 2815 1440 2803 1436 2791 1432 2778 1430 2766 1426 2756 1419 2745 1415 2733 1417 2722 1424 2711 1431 2701 1438 2690 1445 2680 1452 2670 1460 2660 1468 2650 1476 2641 1484 2631 1492 2621 1500 2611 1508 2603 1517 2595 1527 2586 1537 2578 1546 2509 1536 2502 1525 2496 1513 2489 1502 2483 1490 2478 1478 2472 1466 2467 1454 2462 1442 2455 1431 2448 1419 2441 1408 2433 1398 2425 1388 2414 1380 2404 1372 2393 1364 2383 1356 2372 1349 2360 1343 2348 1339 2335 1335 2323 1330 2311 1325 2298 1327 2288 1334 2283 1346 2282 1359 2285 1372 2289 1384 2293 1397 2297 1409 2301 1422 2306 1434 2310 1447 2314 1459 2318 1472 2324 1483 2330 1495 2337 1506 2345 1516 2354 1527 2363 1536 2373 1545 2382 1554 2391 1564 2400 1574 2409 1583 2418 1593 2427 1602
195  2456 1701 2449 1714 2442 1726 2435 1739 2429 1752 2420 1763 2410 1774 2400 1784 2390 1795 2380 1805 2374 1818 2367 1831 2360 1844 2354 1857 2349 1870 2344 1884 2339 1898 2334 1911 2337 1925 2335 1939 2331 1953 2327 1967 2333 1977 2345 1984 2358 1991 2367 2001 2378 2009 2391 2005 2403 1996 2415 1988 2427 1980 2439 1972 2451 1964 2462 1955 2471 1944 2480 1932 2489 1921 2496 1908 2502 1895 2508 1882 2514 1869 2519 1856 2524 1842 2529 1828 2533 1815 2538 1801 2542 1787 2547 1773 2549 1759 2552 1745 2590 1739 2601 1748 2613 1758 2624 1767 2635 1776 2646 1786 2657 1796 2666 1808 2675 1819 2687 1828 2699 1836 2711 1845 2723 1852 2736 1860 2748 1868 2761 1875 2774 1882 2786 1890 2795 1901 2806 1908 2818 1901 2828 1890 2840 1882 2853 1876 2868 1875 2882 1873 2895 1866 2901 1854 2902 1841 2891 1830 2881 1820 2870 1810 2859 1800 2848 1790 2837 1781 2826 1771 2815 1761 2803 1753 2792 1744 2780 1735 2768 1727 2756 1718 2744 1709 2732 1701 2720 1693 2708 1685 2696 1676 2683 1669 2670 1663 2656 1658 2647 1596 2652 1584 2657 1572 2663 1560 2670 1550 2679 1540 2688 1530 2696 1520 2705 1511 2713 1501 2722 1491 2730 1481 2738 1470 2745 1459 2752 1448 2759 1437 2763 1425 2767 1413 2772 1400 2776 1388 2784 1377 2790 1366 2790 1354 2785 1342 2772 1345 2760 1347 2747 1348 2734 1349 2721 1348 2707 1347 2694 1346 2681 1347 2668 1347 2656 1349 2648 1359 2640 1370 2633 1380 2626 1391 2619 1402 2612 1413 2605 1424 2598 1435 2590 1446 2583 1457 2575 1467 2569 1479 2565 1491 2560 1503 2556 1516 2552 1528 2491 1546 2484 1534 2476 1522 2469 1510 2461 1498 2453 1487 2444 1476 2436 1465 2427 1454 2418 1443 2409 1432 2398 1423 2388 1413 2378 1404 2367 1394 2356 1386 2348 1375 2335 1380 2321 1378 2307 1376 2293 1374 2279 1373 2265 1373 2259 1383 2252 1394 2243 1405 2234 1416 2228 1428 2230 1442 2232 1456 2238 1469 2244 1481 2252 1493 2262 1503 2272 1512 2282 1522 2294 1530 2306 1538 2317 1545 2329 1553 2342 1560 2354 1566 2367 1572 2380 1578 2392 1584 2404 1593 2415 1601 2426 1609 2438 1618 2449 1626
196  2559 1723 2551 1735 2543 1746 2535 1758 2527 1770 2519 1781 2510 1792 2500 1802 2490 1812 2481 1823 2472 1834 2464 1846 2458 1858 2452 1871 2445 1884 2439 1896 2432 1909 2427 1922 2423 1936 2419 1949 2414 1963 2410 1976 2415 1988 2427 1996 2438 2004 2450 2012 2461 2021 2473 2016 2486 2009 2498 2001 2511 1996 2524 1990 2536 1984 2547 1975 2558 1966 2567 1956 2576 1944 2584 1933 2592 1921 2598 1908 2604 1895 2610 1883 2615 1869 2620 1856 2625 1843 2631 1830 2636 1817 2641 1804 2646 1790 2651 1777 2694 1772 2704 1782 2715 1792 2726 1802 2736 1811 2747 1821 2757 1831 2766 1843 2776 1853 2787 1863 2798 1872 2809 1881 2821 1890 2833 1898 2845 1905 2858 1913 2869 1921 2879 1931 2886 1944 2900 1946 2913 1939 2924 1930 2936 1922 2950 1918 2964 1917 2978 1916 2989 1907 2993 1893 2992 1879 2985 1867 2974 1858 2964 1847 2954 1837 2943 1827 2932 1818 2921 1808 2911 1798 2900 1788 2889 1779 2878 1770 2866 1761 2854 1754 2842 1746 2830 1738 2818 1729 2807 1720 2796 1711 2784 1702 2773 1694 2761 1685 2753 1627 2762 1617 2769 1606 2776 1594 2782 1583 2791 1573 2801 1564 2810 1555 2820 1545 2829 1536 2838 1526 2847 1517 2856 1506 2865 1496 2872 1486 2879 1474 2886 1463 2892 1451 2897 1438 2902 1426 2910 1416 2917 1405 2919 1392 2912 1382 2899 1381 2886 1381 2873 1383 2859 1384 2846 1383 2833 1382 2820 1381 2807 1379 2793 1377 2781 1381 2774 1392 2766 1403 2757 1413 2748 1423 2739 1433 2732 1444 2724 1455 2717 1466 2710 1477 2703 1489 2696 1500 2689 1511 2682 1523 2676 1534 2670 1546 2664 1558 2615 1563 2606 1552 2597 1542 2589 1530 2582 1518 2576 1506 2568 1494 2560 1483 2552 1472 2542 1461 2533 1451 2523 1441 2514 1431 2504 1421 2496 1410 2487 1399 2479 1387 2467 1390 2453 1389 2439 1386 2425 1384 2412 1383 2398 1379 2388 1383 2384 1397 2378 1409 2368 1418 2359 1429 2355 1442 2355 1456 2358 1469 2364 1482 2371 1494 2379 1505 2389 1515 2398 1525 2409 1534 2419 1543 2430 1552 2442 1560 2454 1567 2466 1573 2478 1581 2490 1588 2501 1597 2511 1606 2521 1616 2531 1625 2541 1635 2551 1645
197  2475 1730 2464 1737 2452 1745 2441 1752 2430 1760 2418 1766 2405 1771 2393 1776 2380 1781 2369 1788 2358 1796 2347 1804 2336 1812 2326 1821 2316 1831 2307 1840 2297 1850 2289 1860 2281 1871 2272 1882 2268 1894 2266 1908 2270 1920 2277 1931 2286 1941 2295 1951 2299 1964 2307 1973 2320 1977 2331 1976 2342 1968 2355 1964 2368 1962 2380 1955 2391 1947 2402 1939 2413 1931 2422 1922 2432 1912 2441 1903 2451 1893 2459 1882 2467 1871 2475 1860 2483 1849 2493 1841 2504 1832 2513 1822 2523 1813 2532 1803 2614 1811 2623 1823 2632 1834 2642 1846 2651 1857 2661 1868 2670 1879 2680 1890 2689 1902 2698 1914 2707 1925 2717 1937 2726 1948 2736 1959 2746 1970 2756 1980 2767 1990 2779 1999 2792 2005 2806 2011 2819 2017 2832 2024 2846 2026 2860 2022 2862 2008 2862 1994 2875 1987 2888 1981 2889 1970 2882 1956 2876 1943 2868 1930 2861 1918 2853 1905 2846 1892 2839 1879 2832 1866 2823 1854 2815 1842 2805 1831 2795 1821 2782 1813 2770 1805 2757 1797 2745 1789 2733 1781 2720 1773 2709 1764 2697 1754 2686 1745 2684 1698 2697 1693 2709 1687 2722 1682 2734 1676 2747 1670 2759 1665 2772 1659 2784 1652 2795 1644 2806 1636 2816 1627 2827 1618 2836 1609 2846 1599 2856 1589 2864 1578 2871 1566 2877 1554 2881 1541 2875 1529 2869 1517 2868 1503 2868 1489 2866 1476 2865 1462 2863 1449 2860 1435 2847 1432 2834 1432 2822 1438 2810 1445 2798 1452 2786 1459 2775 1466 2763 1473 2751 1480 2741 1489 2730 1498 2720 1507 2710 1517 2703 1528 2696 1540 2688 1552 2681 1563 2672 1574 2663 1584 2654 1595 2646 1605 2637 1616 2545 1607 2537 1595 2528 1584 2520 1572 2513 1560 2507 1547 2501 1534 2493 1522 2484 1511 2476 1499 2467 1488 2458 1477 2449 1467 2438 1457 2426 1449 2414 1442 2402 1434 2390 1427 2378 1419 2365 1413 2351 1410 2337 1406 2325 1399 2314 1408 2312 1422 2304 1432 2292 1440 2283 1451 2282 1463 2288 1476 2294 1489 2301 1502 2308 1514 2316 1526 2323 1538 2331 1550 2339 1562 2347 1573 2356 1585 2364 1596 2374 1606 2385 1615 2396 1625 2407 1633 2420 1641 2432 1648 2444 1655 2456 1662 2469 1670 2481 1677
198  2491 1681 2479 1687 2466 1693 2453 1698 2440 1703 2427 1707 2414 1711 2401 1716 2388 1721 2375 1726 2362 1731 2350 1737 2337 1743 2326 1751 2315 1759 2304 1767 2293 1776 2283 1785 2273 1795 2262 1804 2253 1813 2247 1826 2251 1838 2256 1851 2262 1864 2268 1876 2274 1889 2281 1900 2294 1906 2307 1903 2321 1901 2335 1899 2348 1894 2360 1889 2373 1883 2385 1877 2397 1870 2408 1861 2419 1853 2430 1844 2440 1835 2451 1826 2461 1817 2471 1808 2482 1799 2494 1792 2505 1785 2518 1778 2530 1771 2542 1765 2611 1784 2616 1798 2622 1811 2627 1825 2635 1837 2644 1849 2649 1862 2655 1876 2661 1889 2668 1902 2674 1915 2682 1927 2690 1940 2698 1952 2705 1964 2713 1976 2721 1989 2728 2002 2738 2011 2751 2018 2764 2026 2776 2033 2789 2040 2803 2038 2811 2027 2818 2014 2831 2010 2844 2004 2845 1991 2841 1977 2838 1963 2833 1949 2828 1935 2823 1922 2818 1908 2812 1894 2807 1881 2801 1868 2794 1855 2787 1842 2777 1831 2768 1820 2758 1810 2748 1799 2738 1789 2729 1777 2720 1765 2712 1753 2702 1742 2693 1731 2708 1688 2721 1686 2733 1685 2746 1683 2759 1681 2771 1679 2783 1676 2796 1672 2807 1667 2819 1661 2830 1655 2841 1649 2852 1643 2863 1636 2872 1627 2882 1619 2891 1610 2901 1602 2910 1593 2916 1583 2910 1572 2906 1560 2905 1547 2905 1535 2905 1522 2905 1509 2905 1496 2905 1484 2896 1474 2885 1473 2873 1477 2861 1481 2849 1485 2836 1489 2824 1492 2812 1497 2800 1501 2788 1506 2777 1512 2767 1520 2757 1528 2747 1536 2738 1544 2729 1553 2719 1561 2709 1569 2698 1577 2688 1585 2679 1593 2667 1598 2579 1574 2571 1563 2563 1552 2555 1540 2551 1527 2547 1514 2542 1501 2536 1489 2531 1476 2525 1464 2518 1452 2509 1441 2501 1430 2491 1420 2481 1410 2472 1401 2461 1391 2451 1383 2440 1374 2429 1366 2417 1359 2406 1350 2394 1345 2386 1352 2383 1366 2376 1377 2363 1381 2351 1386 2345 1398 2349 1411 2353 1424 2357 1437 2361 1450 2366 1463 2372 1476 2377 1488 2383 1501 2388 1514 2394 1526 2402 1538 2410 1549 2418 1560 2428 1570 2437 1580 2447 1590 2458 1598 2469 1606 2480 1614 2493 1619 2506 1624
[truncated: 958,391 more chars]
